# Supplementary material for: Unveiling Undercover Cropland Inside Forests Using Landscape Variables: A Supplement to Remote Sensing Image Classification
Source: PLoS One. 2015 Jun 22;10(6):e0130079. doi: 10.1371/journal.pone.0130079 (PMC4476797; doi:10.1371/journal.pone.0130079)
Supplement: S1 File — (ZIP) [file pone.0130079.s008.zip]

Archive with 317 entries (248 files):
- Data/MainManuscript/
- Data/MainManuscript/Figure 1/
- Data/MainManuscript/Figure 1/Figure 1a/
- Data/MainManuscript/Figure 1/Figure 1a/Countries Map/
- Data/MainManuscript/Figure 1/Figure 1a/Countries Map/Ad1_Ln.dbf
- Data/MainManuscript/Figure 1/Figure 1a/Countries Map/Ad1_Ln.prj
- Data/MainManuscript/Figure 1/Figure 1a/Countries Map/Ad1_Ln.sbn
- Data/MainManuscript/Figure 1/Figure 1a/Countries Map/Ad1_Ln.sbx
- Data/MainManuscript/Figure 1/Figure 1a/Countries Map/Ad1_Ln.shp
- Data/MainManuscript/Figure 1/Figure 1a/Countries Map/Ad1_Ln.shx
- Data/MainManuscript/Figure 1/Figure 1a/Countries Map/Africa.dbf
- Data/MainManuscript/Figure 1/Figure 1a/Countries Map/Africa.prj
- Data/MainManuscript/Figure 1/Figure 1a/Countries Map/Africa.sbn
- Data/MainManuscript/Figure 1/Figure 1a/Countries Map/Africa.sbx
- Data/MainManuscript/Figure 1/Figure 1a/Countries Map/Africa.shp
- Data/MainManuscript/Figure 1/Figure 1a/Countries Map/Africa.shp.xml
- Data/MainManuscript/Figure 1/Figure 1a/Countries Map/Africa.shx
- Data/MainManuscript/Figure 1/Figure 1a/Countries Map/OtherContinents.dbf
- Data/MainManuscript/Figure 1/Figure 1a/Countries Map/OtherContinents.prj
- Data/MainManuscript/Figure 1/Figure 1a/Countries Map/OtherContinents.sbn
- Data/MainManuscript/Figure 1/Figure 1a/Countries Map/OtherContinents.sbx
- Data/MainManuscript/Figure 1/Figure 1a/Countries Map/OtherContinents.shp
- Data/MainManuscript/Figure 1/Figure 1a/Countries Map/OtherContinents.shp.xml
- Data/MainManuscript/Figure 1/Figure 1a/Countries Map/OtherContinents.shx
- Data/MainManuscript/Figure 1/Figure 1a/Countries Map/SSD_adm0.dbf
- Data/MainManuscript/Figure 1/Figure 1a/Countries Map/SSD_adm0.prj
- Data/MainManuscript/Figure 1/Figure 1a/Countries Map/SSD_adm0.sbn
- Data/MainManuscript/Figure 1/Figure 1a/Countries Map/SSD_adm0.sbx
- Data/MainManuscript/Figure 1/Figure 1a/Countries Map/SSD_adm0.shp
- Data/MainManuscript/Figure 1/Figure 1a/Countries Map/SSD_adm0.shx
- Data/MainManuscript/Figure 1/Figure 1a/Elevation/
- Data/MainManuscript/Figure 1/Figure 1a/Elevation/Elevation.tfw
- Data/MainManuscript/Figure 1/Figure 1a/Elevation/Elevation.tif
- Data/MainManuscript/Figure 1/Figure 1a/Elevation/Elevation.tif.aux.xml
- Data/MainManuscript/Figure 1/Figure 1a/Elevation/Elevation.tif.ovr
- Data/MainManuscript/Figure 1/Figure 1b/
- Data/MainManuscript/Figure 1/Figure 1b/log
- Data/MainManuscript/Figure 1/Figure 1b/Other shape files/
- Data/MainManuscript/Figure 1/Figure 1b/Other shape files/Juniperus_belt.dbf
- Data/MainManuscript/Figure 1/Figure 1b/Other shape files/Juniperus_belt.prj
- Data/MainManuscript/Figure 1/Figure 1b/Other shape files/Juniperus_belt.sbn
- Data/MainManuscript/Figure 1/Figure 1b/Other shape files/Juniperus_belt.sbx
- Data/MainManuscript/Figure 1/Figure 1b/Other shape files/Juniperus_belt.shp
- Data/MainManuscript/Figure 1/Figure 1b/Other shape files/Juniperus_belt.shp.xml
- Data/MainManuscript/Figure 1/Figure 1b/Other shape files/Juniperus_belt.shx
- Data/MainManuscript/Figure 1/Figure 1b/Other shape files/roads.dbf
- Data/MainManuscript/Figure 1/Figure 1b/Other shape files/roads.prj
- Data/MainManuscript/Figure 1/Figure 1b/Other shape files/roads.sbn
- Data/MainManuscript/Figure 1/Figure 1b/Other shape files/roads.sbx
- Data/MainManuscript/Figure 1/Figure 1b/Other shape files/roads.shp
- Data/MainManuscript/Figure 1/Figure 1b/Other shape files/roads.shx
- Data/MainManuscript/Figure 1/Figure 1b/Other shape files/settlements.dbf
- Data/MainManuscript/Figure 1/Figure 1b/Other shape files/settlements.prj
- Data/MainManuscript/Figure 1/Figure 1b/Other shape files/settlements.sbn
- Data/MainManuscript/Figure 1/Figure 1b/Other shape files/settlements.sbx
- Data/MainManuscript/Figure 1/Figure 1b/Other shape files/settlements.shp
- Data/MainManuscript/Figure 1/Figure 1b/Other shape files/settlements.shx
- Data/MainManuscript/Figure 1/Figure 1b/Other shape files/State_farm_centres.dbf
- Data/MainManuscript/Figure 1/Figure 1b/Other shape files/State_farm_centres.prj
- Data/MainManuscript/Figure 1/Figure 1b/Other shape files/State_farm_centres.sbn
- Data/MainManuscript/Figure 1/Figure 1b/Other shape files/State_farm_centres.sbx
- Data/MainManuscript/Figure 1/Figure 1b/Other shape files/State_farm_centres.shp
- Data/MainManuscript/Figure 1/Figure 1b/Other shape files/State_farm_centres.shx
- Data/MainManuscript/Figure 1/Figure 1b/Other shape files/Waterways.dbf
- Data/MainManuscript/Figure 1/Figure 1b/Other shape files/Waterways.prj
- Data/MainManuscript/Figure 1/Figure 1b/Other shape files/Waterways.sbn
- Data/MainManuscript/Figure 1/Figure 1b/Other shape files/Waterways.sbx
- Data/MainManuscript/Figure 1/Figure 1b/Other shape files/Waterways.shp
- Data/MainManuscript/Figure 1/Figure 1b/Other shape files/Waterways.shx
- Data/MainManuscript/Figure 1/Figure 1b/randomforest classificatio
- Data/MainManuscript/Figure 1/Figure 1b/RandomForest classification/
- Data/MainManuscript/Figure 1/Figure 1b/RandomForest classification/Rscript/
- Data/MainManuscript/Figure 1/Figure 1b/RandomForest classification/Rscript/Yohannes_RE_Classification.R
- Data/MainManuscript/Figure 1/Figure 1b/RandomForest classification/Rscript/Yohannes_RE_Classification_onlyFor_Synopsis_RFTrees.R
- Data/MainManuscript/Figure 1/Figure 1b/RandomForest classification/Sample plots/
- Data/MainManuscript/Figure 1/Figure 1b/RandomForest classification/Sample plots/Field_Sample_Plots.dbf
- Data/MainManuscript/Figure 1/Figure 1b/RandomForest classification/Sample plots/Field_Sample_Plots.prj
- Data/MainManuscript/Figure 1/Figure 1b/RandomForest classification/Sample plots/Field_Sample_Plots.sbn
- Data/MainManuscript/Figure 1/Figure 1b/RandomForest classification/Sample plots/Field_Sample_Plots.sbx
- Data/MainManuscript/Figure 1/Figure 1b/RandomForest classification/Sample plots/Field_Sample_Plots.shp
- Data/MainManuscript/Figure 1/Figure 1b/RandomForest classification/Sample plots/Field_Sample_Plots.shp.xml
- Data/MainManuscript/Figure 1/Figure 1b/RandomForest classification/Sample plots/Field_Sample_Plots.shx
- Data/MainManuscript/Figure 1/Figure 1b/RandomForest classification/Sample plots/Field_Sample_Plots.X.atx
- Data/MainManuscript/Figure 1/Figure 1b/RandomForest classification/Training polygons/
- Data/MainManuscript/Figure 1/Figure 1b/RandomForest classification/Training polygons/signature_sieB_C.dbf
- Data/MainManuscript/Figure 1/Figure 1b/RandomForest classification/Training polygons/signature_sieB_C.prj
- Data/MainManuscript/Figure 1/Figure 1b/RandomForest classification/Training polygons/signature_sieB_C.sbn
- Data/MainManuscript/Figure 1/Figure 1b/RandomForest classification/Training polygons/signature_sieB_C.sbx
- Data/MainManuscript/Figure 1/Figure 1b/RandomForest classification/Training polygons/signature_sieB_C.shp
- Data/MainManuscript/Figure 1/Figure 1b/RandomForest classification/Training polygons/signature_sieB_C.shp.xml
- Data/MainManuscript/Figure 1/Figure 1b/RandomForest classification/Training polygons/signature_sieB_C.shx
- Data/MainManuscript/Figure 1/Figure 1b/RandomForest classification/Validation/
- Data/MainManuscript/Figure 1/Figure 1b/RandomForest classification/Validation/Centre_of_Sample_Plots.dbf
- Data/MainManuscript/Figure 1/Figure 1b/RandomForest classification/Validation/Centre_of_Sample_Plots.prj
- Data/MainManuscript/Figure 1/Figure 1b/RandomForest classification/Validation/Centre_of_Sample_Plots.sbn
- Data/MainManuscript/Figure 1/Figure 1b/RandomForest classification/Validation/Centre_of_Sample_Plots.sbx
- Data/MainManuscript/Figure 1/Figure 1b/RandomForest classification/Validation/Centre_of_Sample_Plots.shp
- Data/MainManuscript/Figure 1/Figure 1b/RandomForest classification/Validation/Centre_of_Sample_Plots.shp.BTGNKC.6620.6624.sr.lock
- Data/MainManuscript/Figure 1/Figure 1b/RandomForest classification/Validation/Centre_of_Sample_Plots.shp.xml
- Data/MainManuscript/Figure 1/Figure 1b/RandomForest classification/Validation/Centre_of_Sample_Plots.shx
- Data/MainManuscript/Figure 1/Figure 1b/RandomForest classification/Validation/TrimblePhotoPoints.dbf
- Data/MainManuscript/Figure 1/Figure 1b/RandomForest classification/Validation/TrimblePhotoPoints.prj
- Data/MainManuscript/Figure 1/Figure 1b/RandomForest classification/Validation/TrimblePhotoPoints.sbn
- Data/MainManuscript/Figure 1/Figure 1b/RandomForest classification/Validation/TrimblePhotoPoints.sbx
- Data/MainManuscript/Figure 1/Figure 1b/RandomForest classification/Validation/TrimblePhotoPoints.shp
- Data/MainManuscript/Figure 1/Figure 1b/RandomForest classification/Validation/TrimblePhotoPoints.shp.BTGNKC.6620.6624.sr.lock
- Data/MainManuscript/Figure 1/Figure 1b/RandomForest classification/Validation/TrimblePhotoPoints.shp.xml
- Data/MainManuscript/Figure 1/Figure 1b/RandomForest classification/Validation/TrimblePhotoPoints.shx
- Data/MainManuscript/Figure 2/
- Data/MainManuscript/Figure 2/Data/
- Data/MainManuscript/Figure 2/Data/CSV/
- Data/MainManuscript/Figure 2/Data/CSV/SamplePlots_UndercoverCropland_topopars.csv
- Data/MainManuscript/Figure 2/Data/CSV/schema.ini
- Data/MainManuscript/Figure 2/Data/ShapeFile/
- Data/MainManuscript/Figure 2/Data/ShapeFile/SamplePlots_UCLA_topo_pars_060215.dbf
- Data/MainManuscript/Figure 2/Data/ShapeFile/SamplePlots_UCLA_topo_pars_060215.prj
- Data/MainManuscript/Figure 2/Data/ShapeFile/SamplePlots_UCLA_topo_pars_060215.sbn
- Data/MainManuscript/Figure 2/Data/ShapeFile/SamplePlots_UCLA_topo_pars_060215.sbx
- Data/MainManuscript/Figure 2/Data/ShapeFile/SamplePlots_UCLA_topo_pars_060215.shp
- Data/MainManuscript/Figure 2/Data/ShapeFile/SamplePlots_UCLA_topo_pars_060215.shp.xml
- Data/MainManuscript/Figure 2/Data/ShapeFile/SamplePlots_UCLA_topo_pars_060215.shx
- Data/MainManuscript/Figure 2/Rscript/
- Data/MainManuscript/Figure 2/Rscript/brt.functions.R
- Data/MainManuscript/Figure 2/Rscript/BRT_PredictionOfInfluentialfactors.R
- Data/MainManuscript/Figure 3/
- Data/MainManuscript/Figure 3/Data/
- Data/MainManuscript/Figure 3/Data/Raster Layers/
- Data/MainManuscript/Figure 3/Data/Raster Layers/dem.tfw
- Data/MainManuscript/Figure 3/Data/Raster Layers/dem.tif
- Data/MainManuscript/Figure 3/Data/Raster Layers/dem.tif.aux.xml
- Data/MainManuscript/Figure 3/Data/Raster Layers/dem.tif.ovr
- Data/MainManuscript/Figure 3/Data/Raster Layers/dem.tif.vat.dbf
- Data/MainManuscript/Figure 3/Data/Raster Layers/eastaspect.tfw
- Data/MainManuscript/Figure 3/Data/Raster Layers/eastaspect.tif
- Data/MainManuscript/Figure 3/Data/Raster Layers/eastaspect.tif.aux.xml
- Data/MainManuscript/Figure 3/Data/Raster Layers/eastaspect.tif.ovr
- Data/MainManuscript/Figure 3/Data/Raster Layers/eastaspect.tif.vat.dbf
- Data/MainManuscript/Figure 3/Data/Raster Layers/northaspect.tfw
- Data/MainManuscript/Figure 3/Data/Raster Layers/northaspect.tif
- Data/MainManuscript/Figure 3/Data/Raster Layers/northaspect.tif.aux.xml
- Data/MainManuscript/Figure 3/Data/Raster Layers/northaspect.tif.ovr
- Data/MainManuscript/Figure 3/Data/Raster Layers/northaspect.tif.vat.dbf
- Data/MainManuscript/Figure 3/Data/Raster Layers/southaspect.tfw
- Data/MainManuscript/Figure 3/Data/Raster Layers/southaspect.tif
- Data/MainManuscript/Figure 3/Data/Raster Layers/southaspect.tif.aux.xml
- Data/MainManuscript/Figure 3/Data/Raster Layers/southaspect.tif.ovr
- Data/MainManuscript/Figure 3/Data/Raster Layers/southaspect.tif.vat.dbf
- Data/MainManuscript/Figure 3/Data/Raster Layers/westaspect.tfw
- Data/MainManuscript/Figure 3/Data/Raster Layers/westaspect.tif
- Data/MainManuscript/Figure 3/Data/Raster Layers/westaspect.tif.aux.xml
- Data/MainManuscript/Figure 3/Data/Raster Layers/westaspect.tif.ovr
- Data/MainManuscript/Figure 3/Data/Raster Layers/westaspect.tif.vat.dbf
- Data/MainManuscript/Figure 3/Data/SamplePlots_UCLA_and_extractedRasterLayers/
- Data/MainManuscript/Figure 3/Data/SamplePlots_UCLA_and_extractedRasterLayers/CSV/
- Data/MainManuscript/Figure 3/Data/SamplePlots_UCLA_and_extractedRasterLayers/CSV/SamplePlots_UndercoverCropland_topopars.csv
- Data/MainManuscript/Figure 3/Data/SamplePlots_UCLA_and_extractedRasterLayers/CSV/schema.ini
- Data/MainManuscript/Figure 3/Data/SamplePlots_UCLA_and_extractedRasterLayers/shapeFile/
- Data/MainManuscript/Figure 3/Data/SamplePlots_UCLA_and_extractedRasterLayers/shapeFile/SamplePlots_UCLA_topo_pars_060215.dbf
- Data/MainManuscript/Figure 3/Data/SamplePlots_UCLA_and_extractedRasterLayers/shapeFile/SamplePlots_UCLA_topo_pars_060215.prj
- Data/MainManuscript/Figure 3/Data/SamplePlots_UCLA_and_extractedRasterLayers/shapeFile/SamplePlots_UCLA_topo_pars_060215.sbn
- Data/MainManuscript/Figure 3/Data/SamplePlots_UCLA_and_extractedRasterLayers/shapeFile/SamplePlots_UCLA_topo_pars_060215.sbx
- Data/MainManuscript/Figure 3/Data/SamplePlots_UCLA_and_extractedRasterLayers/shapeFile/SamplePlots_UCLA_topo_pars_060215.shp
- Data/MainManuscript/Figure 3/Data/SamplePlots_UCLA_and_extractedRasterLayers/shapeFile/SamplePlots_UCLA_topo_pars_060215.shp.xml
- Data/MainManuscript/Figure 3/Data/SamplePlots_UCLA_and_extractedRasterLayers/shapeFile/SamplePlots_UCLA_topo_pars_060215.shx
- Data/MainManuscript/Figure 3/Data/SamplePlots_UCLA_and_extractedRasterLayers/shapeFile/SamplePlots_UCLA_topo_pars_060215.X.atx
- Data/MainManuscript/Figure 3/Rscript/
- Data/MainManuscript/Figure 3/Rscript/brt.functions.R
- Data/MainManuscript/Figure 3/Rscript/BRT_PredictionOfInfluentialfactors.R
- Data/MainManuscript/Figure 4/
- Data/MainManuscript/Figure 4/Data/
- Data/MainManuscript/Figure 4/Data/ForestLayer/
- Data/MainManuscript/Figure 4/Data/ForestLayer/ForestLayer_JP.dbf
- Data/MainManuscript/Figure 4/Data/ForestLayer/ForestLayer_JP.prj
- Data/MainManuscript/Figure 4/Data/ForestLayer/ForestLayer_JP.sbn
- Data/MainManuscript/Figure 4/Data/ForestLayer/ForestLayer_JP.sbx
- Data/MainManuscript/Figure 4/Data/ForestLayer/ForestLayer_JP.shp
- Data/MainManuscript/Figure 4/Data/ForestLayer/ForestLayer_JP.shp.xml
- Data/MainManuscript/Figure 4/Data/ForestLayer/ForestLayer_JP.shx
- Data/MainManuscript/Figure 4/Data/JuniperusBelt/
- Data/MainManuscript/Figure 4/Data/JuniperusBelt/UndercoverCL_zone.dbf
- Data/MainManuscript/Figure 4/Data/JuniperusBelt/UndercoverCL_zone.prj
- Data/MainManuscript/Figure 4/Data/JuniperusBelt/UndercoverCL_zone.sbn
- Data/MainManuscript/Figure 4/Data/JuniperusBelt/UndercoverCL_zone.sbx
- Data/MainManuscript/Figure 4/Data/JuniperusBelt/UndercoverCL_zone.shp
- Data/MainManuscript/Figure 4/Data/JuniperusBelt/UndercoverCL_zone.shp.xml
- Data/MainManuscript/Figure 4/Data/JuniperusBelt/UndercoverCL_zone.shx
- Data/MainManuscript/Figure 4/Data/Photos/
- Data/MainManuscript/Figure 4/Data/Photos/a.jpg
- Data/MainManuscript/Figure 4/Data/Photos/b.jpg
- Data/MainManuscript/Figure 4/Data/Photos/c.JPG
- Data/MainManuscript/Figure 4/Data/Photos/d.JPG
- Data/MainManuscript/Figure 4/Data/Photos/Location of photos/
- Data/MainManuscript/Figure 4/Data/Photos/Location of photos/Location_of_photos.dbf
- Data/MainManuscript/Figure 4/Data/Photos/Location of photos/Location_of_photos.prj
- Data/MainManuscript/Figure 4/Data/Photos/Location of photos/Location_of_photos.sbn
- Data/MainManuscript/Figure 4/Data/Photos/Location of photos/Location_of_photos.sbx
- Data/MainManuscript/Figure 4/Data/Photos/Location of photos/Location_of_photos.shp
- Data/MainManuscript/Figure 4/Data/Photos/Location of photos/Location_of_photos.shp.xml
- Data/MainManuscript/Figure 4/Data/Photos/Location of photos/Location_of_photos.shx
- Data/MainManuscript/Figure 4/Data/SamplePoints_FEUCLA/
- Data/MainManuscript/Figure 4/Data/SamplePoints_FEUCLA/samplePlots_undercoverCL.shp.BTGNKC.6620.6624.sr.lock
- Data/MainManuscript/Figure 4/Data/SamplePoints_FEUCLA/SamplePlots_undercoverCL_JP_Zone.dbf
- Data/MainManuscript/Figure 4/Data/SamplePoints_FEUCLA/SamplePlots_undercoverCL_JP_Zone.prj
- Data/MainManuscript/Figure 4/Data/SamplePoints_FEUCLA/SamplePlots_undercoverCL_JP_Zone.sbn
- Data/MainManuscript/Figure 4/Data/SamplePoints_FEUCLA/SamplePlots_undercoverCL_JP_Zone.sbx
- Data/MainManuscript/Figure 4/Data/SamplePoints_FEUCLA/SamplePlots_undercoverCL_JP_Zone.shp
- Data/MainManuscript/Figure 4/Data/SamplePoints_FEUCLA/SamplePlots_undercoverCL_JP_Zone.shp.xml
- Data/MainManuscript/Figure 4/Data/SamplePoints_FEUCLA/SamplePlots_undercoverCL_JP_Zone.shx
- Data/Supplementary material/
- Data/Supplementary material/Figure S2/
- Data/Supplementary material/Figure S2/Data/
- Data/Supplementary material/Figure S2/Data/CSV/
- Data/Supplementary material/Figure S2/Data/CSV/SamplePlots_Cropland.csv
- Data/Supplementary material/Figure S2/Data/CSV/schema.ini
- Data/Supplementary material/Figure S2/Data/ShapeFiles/
- Data/Supplementary material/Figure S2/Data/ShapeFiles/SamplePlots_CroplandCover.dbf
- Data/Supplementary material/Figure S2/Data/ShapeFiles/SamplePlots_CroplandCover.prj
- Data/Supplementary material/Figure S2/Data/ShapeFiles/SamplePlots_CroplandCover.sbn
- Data/Supplementary material/Figure S2/Data/ShapeFiles/SamplePlots_CroplandCover.sbx
- Data/Supplementary material/Figure S2/Data/ShapeFiles/SamplePlots_CroplandCover.shp
- Data/Supplementary material/Figure S2/Data/ShapeFiles/SamplePlots_CroplandCover.shp.xml
- Data/Supplementary material/Figure S2/Data/ShapeFiles/SamplePlots_CroplandCover.shx
- Data/Supplementary material/Figure S2/Rscript/
- Data/Supplementary material/Figure S3/
- Data/Supplementary material/Figure S3/Data/
- Data/Supplementary material/Figure S3/Data/CSV/
- Data/Supplementary material/Figure S3/Data/CSV/SamplePlots_CLA_RE.csv
- Data/Supplementary material/Figure S3/Data/CSV/schema.ini
- Data/Supplementary material/Figure S3/Data/ShapeFiles/
- Data/Supplementary material/Figure S3/Data/ShapeFiles/SamplePlots_CLA_RE.dbf
- Data/Supplementary material/Figure S3/Data/ShapeFiles/SamplePlots_CLA_RE.prj
- Data/Supplementary material/Figure S3/Data/ShapeFiles/SamplePlots_CLA_RE.sbn
- Data/Supplementary material/Figure S3/Data/ShapeFiles/SamplePlots_CLA_RE.sbx
- Data/Supplementary material/Figure S3/Data/ShapeFiles/SamplePlots_CLA_RE.shp
- Data/Supplementary material/Figure S3/Data/ShapeFiles/SamplePlots_CLA_RE.shx
- Data/Supplementary material/Figure S3/Rscript/
- Data/Supplementary material/Figure S4/
- Data/Supplementary material/Figure S4/Figure S4 a/
- Data/Supplementary material/Figure S4/Figure S4 a/Data/
- Data/Supplementary material/Figure S4/Figure S4 a/Data/CSV/
- Data/Supplementary material/Figure S4/Figure S4 a/Data/CSV/SamplePlots_UndercoverCropland_topopars.csv
- Data/Supplementary material/Figure S4/Figure S4 a/Data/CSV/schema.ini
- Data/Supplementary material/Figure S4/Figure S4 a/Data/ShapeFile/
- Data/Supplementary material/Figure S4/Figure S4 a/Data/ShapeFile/SamplePlots_UCLA_topo_pars_060215.dbf
- Data/Supplementary material/Figure S4/Figure S4 a/Data/ShapeFile/SamplePlots_UCLA_topo_pars_060215.prj
- Data/Supplementary material/Figure S4/Figure S4 a/Data/ShapeFile/SamplePlots_UCLA_topo_pars_060215.sbn
- Data/Supplementary material/Figure S4/Figure S4 a/Data/ShapeFile/SamplePlots_UCLA_topo_pars_060215.sbx
- Data/Supplementary material/Figure S4/Figure S4 a/Data/ShapeFile/SamplePlots_UCLA_topo_pars_060215.shp
- Data/Supplementary material/Figure S4/Figure S4 a/Data/ShapeFile/SamplePlots_UCLA_topo_pars_060215.shp.xml
- Data/Supplementary material/Figure S4/Figure S4 a/Data/ShapeFile/SamplePlots_UCLA_topo_pars_060215.shx
- Data/Supplementary material/Figure S4/Figure S4 a/Rscript/
- Data/Supplementary material/Figure S4/Figure S4 a/Rscript/brt.functions.R
- Data/Supplementary material/Figure S4/Figure S4 a/Rscript/BRT_PredictionOfInfluentialfactors.R
- Data/Supplementary material/Figure S4/Figure S4 b/
- Data/Supplementary material/Figure S4/Figure S4 b/Data/
- Data/Supplementary material/Figure S4/Figure S4 b/Data/CSV/
- Data/Supplementary material/Figure S4/Figure S4 b/Data/CSV/SamplePlots_Cropland.csv
- Data/Supplementary material/Figure S4/Figure S4 b/Data/CSV/schema.ini
- Data/Supplementary material/Figure S4/Figure S4 b/Data/ShapeFiles/
- Data/Supplementary material/Figure S4/Figure S4 b/Data/ShapeFiles/SamplePlots_CroplandCover.dbf
- Data/Supplementary material/Figure S4/Figure S4 b/Data/ShapeFiles/SamplePlots_CroplandCover.prj
- Data/Supplementary material/Figure S4/Figure S4 b/Data/ShapeFiles/SamplePlots_CroplandCover.sbn
- Data/Supplementary material/Figure S4/Figure S4 b/Data/ShapeFiles/SamplePlots_CroplandCover.sbx
- Data/Supplementary material/Figure S4/Figure S4 b/Data/ShapeFiles/SamplePlots_CroplandCover.shp
- Data/Supplementary material/Figure S4/Figure S4 b/Data/ShapeFiles/SamplePlots_CroplandCover.shp.xml
- Data/Supplementary material/Figure S4/Figure S4 b/Data/ShapeFiles/SamplePlots_CroplandCover.shx
- Data/Supplementary material/Figure S4/Figure S4 b/Rscript/
- Data/Supplementary material/Figure S4/Figure S4 b/Rscript/brt.functions.R
- Data/Supplementary material/Figure S4/Figure S4 b/Rscript/BRT_PredictionOfInfluentialfactors.R
- Data/Supplementary material/Figure S4/Figure S4 c/
- Data/Supplementary material/Figure S4/Figure S4 c/Data/
- Data/Supplementary material/Figure S4/Figure S4 c/Data/CSV/
- Data/Supplementary material/Figure S4/Figure S4 c/Data/CSV/SamplePlots_CLA_RE.csv
- Data/Supplementary material/Figure S4/Figure S4 c/Data/CSV/schema.ini
- Data/Supplementary material/Figure S4/Figure S4 c/Data/ShapeFiles/
- Data/Supplementary material/Figure S4/Figure S4 c/Data/ShapeFiles/Export_Output_2.shp.BTGNKC.6288.7048.sr.lock
- Data/Supplementary material/Figure S4/Figure S4 c/Data/ShapeFiles/SamplePlots_CLA_RE.dbf
- Data/Supplementary material/Figure S4/Figure S4 c/Data/ShapeFiles/SamplePlots_CLA_RE.prj
- Data/Supplementary material/Figure S4/Figure S4 c/Data/ShapeFiles/SamplePlots_CLA_RE.sbn
- Data/Supplementary material/Figure S4/Figure S4 c/Data/ShapeFiles/SamplePlots_CLA_RE.sbx
- Data/Supplementary material/Figure S4/Figure S4 c/Data/ShapeFiles/SamplePlots_CLA_RE.shp
- Data/Supplementary material/Figure S4/Figure S4 c/Data/ShapeFiles/SamplePlots_CLA_RE.shp.BTGNKC.6288.7048.sr.lock
- Data/Supplementary material/Figure S4/Figure S4 c/Data/ShapeFiles/SamplePlots_CLA_RE.shx
- Data/Supplementary material/Figure S4/Figure S4 c/Rscript/
- Data/Supplementary material/Figure S4/Figure S4 c/Rscript/brt.functions.R
- Data/Supplementary material/Figure S4/Figure S4 c/Rscript/BRT_PredictionOfInfluentialfactors.R
- Data/Supplementary material/Figure S5/
- Data/Supplementary material/Figure S5/Data/
- Data/Supplementary material/Figure S5/Data/CSV/
- Data/Supplementary material/Figure S5/Data/CSV/SamplePlots_UndercoverCropland_topopars.csv
- Data/Supplementary material/Figure S5/Data/CSV/schema.ini
- Data/Supplementary material/Figure S5/Data/ShapeFile/
- Data/Supplementary material/Figure S5/Data/ShapeFile/SamplePlots_UCLA_topo_pars_060215.dbf
- Data/Supplementary material/Figure S5/Data/ShapeFile/SamplePlots_UCLA_topo_pars_060215.prj
- Data/Supplementary material/Figure S5/Data/ShapeFile/SamplePlots_UCLA_topo_pars_060215.sbn
- Data/Supplementary material/Figure S5/Data/ShapeFile/SamplePlots_UCLA_topo_pars_060215.sbx
- Data/Supplementary material/Figure S5/Data/ShapeFile/SamplePlots_UCLA_topo_pars_060215.shp
- Data/Supplementary material/Figure S5/Data/ShapeFile/SamplePlots_UCLA_topo_pars_060215.shp.xml
- Data/Supplementary material/Figure S5/Data/ShapeFile/SamplePlots_UCLA_topo_pars_060215.shx
- Data/Supplementary material/Figure S5/Rscript/
[truncated: 17 more entries]
