# Supplementary material for: Unveiling Undercover Cropland Inside Forests Using Landscape Variables: A Supplement to Remote Sensing Image Classification
Source: PLoS One. 2015 Jun 22;10(6):e0130079. doi: 10.1371/journal.pone.0130079 (PMC4476797; doi:10.1371/journal.pone.0130079)
Supplement: S1 File — (ZIP) [file pone.0130079.s008.zip › Data/MainManuscript/Figure 1/Figure 1a/Countries Map/Africa.shp.xml]

<?xml version="1.0" encoding="UTF-8"?>
<metadata xml:lang="en"><Esri><CreaDate>20141023</CreaDate><CreaTime>15402500</CreaTime><SyncDate>20060213</SyncDate><SyncTime>19063000</SyncTime><ModDate>20060213</ModDate><ModTime>20053600</ModTime><Sync>FALSE</Sync><DataProperties><lineage><Process ToolSource="C:\ArcGIS\ArcToolbox\Toolboxes\Data Management Tools.tbx\CopyFeatures" Date="20060213" Time="190634">CopyFeatures C:\SupportFiles\ArcGIS\bin\TemplateData\World\continent.shp C:\SupportFiles\ArcGIS\bin\TemplateData\World.gdb\World\continent # 0 0 0</Process></lineage></DataProperties><SyncOnce>TRUE</SyncOnce><ArcGISFormat>1.0</ArcGISFormat></Esri><idinfo><descript><langdata Sync="TRUE">en</langdata><abstract>World Continents represents the boundaries for the continents of the world.</abstract><purpose>used to create the World Map Templates Series.</purpose><supplinf>Largest scale when displaying the data: 1:15,000,000.</supplinf></descript><citation><citeinfo><pubdate>20001101</pubdate><title>World Continents</title><ftname Sync="TRUE">continent</ftname><geoform Sync="TRUE">vector digital data</geoform><edition>2000</edition><serinfo><sername>ESRI Data &amp; Maps</sername><issue>2000</issue></serinfo><pubinfo><pubplace>Redlands, California, USA</pubplace><publish>Environmental Systems Research Institute, Inc. (ESRI)</publish></pubinfo><origin>Environmental Systems Research Institute, Inc. (ESRI)</origin><onlink>ArcGIS\Arcexe81\Bin\TemplateData\World\Continent.shp</onlink></citeinfo></citation><timeperd><current>publication date</current><timeinfo><mdattim><sngdate><caldate>1996</caldate></sngdate><sngdate><caldate>1998</caldate></sngdate><sngdate><caldate>2000</caldate></sngdate></mdattim></timeinfo></timeperd><status><progress>Complete</progress><update>Matches software update releases</update></status><spdom><bounding><westbc Sync="TRUE">-180.000000</westbc><eastbc Sync="TRUE">180.000000</eastbc><northbc Sync="TRUE">83.623596</northbc><southbc Sync="TRUE">-90.000000</southbc></bounding><lboundng><leftbc Sync="TRUE">-180.000000</leftbc><rightbc Sync="TRUE">180.000000</rightbc><bottombc Sync="TRUE">-90.000000</bottombc><topbc Sync="TRUE">83.623596</topbc></lboundng></spdom><keywords><theme><themekt>None</themekt><themekey>polygon</themekey><themekey>continents</themekey><themekey>coastlines</themekey></theme><place><placekey>World</placekey><placekt>None</placekt></place><temporal><tempkt>None</tempkt><tempkey>1996</tempkey><tempkey>1998</tempkey><tempkey>2000</tempkey></temporal></keywords><accconst>Distributed with ArcGIS software</accconst><useconst>See the ESRI License Agreement for Disclaimer of Warranties and Limitation on Liabilities with respect to the sample Data contained herein. The sample Data is the intellectual property of the respective data provider(s) and is used herein with permission. ESRI Data and Maps CDs, Copyright © 2000, ESRI, Inc. All rights not granted herein are reserved. The sample Data may only be used for the licensee's own internal use only. For further redistribution rights please contact the data provider(s) directly with the contact information provided in this metadata.</useconst><natvform Sync="TRUE">File Geodatabase Feature Class</natvform><ptcontac><cntinfo><cntorgp><cntorg>Environmental Systems Research Institute, Inc. (ESRI)</cntorg><cntper>ArcGIS Development Team</cntper></cntorgp><cntaddr><addrtype>mailing and physical address</addrtype><address>380 New York Street</address><city>Redlands</city><state>California</state><postal>92373-8100</postal><country>USA</country></cntaddr><cntvoice>909-793-2853</cntvoice><cntfax>909-793-5953</cntfax><cntemail>info@esri.com</cntemail><hours>8:00 a.m.–5:30 p.m. Pacific time, Monday–Friday</hours><cntinst>In the United States–
Please direct all inquiries regarding software/data pricing and consulting services to your local ESRI Regional Office.  For support, you may contact Technical Support by telephone (voice) between 6:00 a.m. and 6:00 p.m. Pacific time, Monday through Friday, by dialing 909-793-3774; facsimile (fax) available at 909-792-0960; electronic mail (e-mail) support@esri.com; or visit http://support.esri.com; ESRI holidays excluded. 

Outside the United States–
Please direct all inquiries regarding software/data pricing, sales, support, and consulting services to your local ESRI International Distributor.  This information can be found at http://gis.esri.com/intldist/contactint.cfm.  

For other questions or comments, you may contact ESRI headquarters by e-mail, telephone, or fax or write to us.</cntinst></cntinfo></ptcontac><datacred>ESRI, Inc.</datacred><native Sync="TRUE">Microsoft Windows XP Version 5.1 (Build 2600) Service Pack 2; ESRI ArcCatalog 9.2.0.1116</native></idinfo><metainfo><langmeta Sync="TRUE">en</langmeta><metstdn Sync="TRUE">FGDC Content Standards for Digital Geospatial Metadata</metstdn><metstdv Sync="TRUE">FGDC-STD-001-1998</metstdv><mettc Sync="TRUE">local time</mettc><metc><cntinfo><cntorgp><cntper>ArcGIS 8 Development Team</cntper><cntorg>Environmental Systems Research Institute, Inc. (ESRI)</cntorg></cntorgp><cntaddr><addrtype>mailing and physical address</addrtype><city>Redlands</city><state>California</state><postal>92373-8100</postal><address>380 New York Street</address><country>USA</country></cntaddr><cntvoice>909-793-2853</cntvoice><cntfax>909-793-5953</cntfax><cntemail>info@esri.com</cntemail><hours>8:00 a.m.–5:30 p.m. Pacific time, Monday–Friday</hours></cntinfo></metc><metd Sync="TRUE">20060213</metd><metextns><onlink Sync="TRUE">http://www.esri.com/metadata/esriprof80.html</onlink><metprof Sync="TRUE">ESRI Metadata Profile</metprof></metextns></metainfo><spdoinfo><direct Sync="TRUE">Vector</direct><ptvctinf><esriterm Name="continent"><efeatyp Sync="TRUE">Simple</efeatyp><efeageom Sync="TRUE">Polygon</efeageom><esritopo Sync="TRUE">FALSE</esritopo><efeacnt Sync="TRUE">0</efeacnt><spindex Sync="TRUE">TRUE</spindex><linrefer Sync="TRUE">FALSE</linrefer><featdesc>World Continent</featdesc></esriterm><sdtsterm Name="continent"><sdtstype Sync="TRUE">G-polygon</sdtstype><ptvctcnt Sync="TRUE">0</ptvctcnt></sdtsterm></ptvctinf></spdoinfo><spref><horizsys><cordsysn><geogcsn Sync="TRUE">GCS_WGS_1984</geogcsn></cordsysn><geograph><geogunit Sync="TRUE">Decimal degrees</geogunit><latres Sync="TRUE">0.000000</latres><longres Sync="TRUE">0.000000</longres></geograph><geodetic><horizdn Sync="TRUE">D_WGS_1984</horizdn><ellips Sync="TRUE">WGS_1984</ellips><semiaxis Sync="TRUE">6378137.000000</semiaxis><denflat Sync="TRUE">298.257224</denflat></geodetic></horizsys><vertdef><altsys><altenc Sync="TRUE">Explicit elevation coordinate included with horizontal coordinates</altenc><altres Sync="TRUE">0.000100</altres></altsys></vertdef></spref><eainfo><detailed Name="continent"><attr><attrlabl Sync="TRUE">CONTINENT</attrlabl><attalias Sync="TRUE">CONTINENT</attalias><attrtype Sync="TRUE">String</attrtype><attwidth Sync="TRUE">13</attwidth><attrdef>The continent name.</attrdef><attrdefs>ArcWorld Supplement</attrdefs><attrdomv><edom><edomv>Africa, Antarctica, Asia, Australia, Europe, North America, Oceania, South America</edomv><edomvd>The continents of the world.</edomvd><edomvds>ArcWorld Supplement</edomvds></edom></attrdomv></attr><enttyp><enttypl Sync="TRUE">continent</enttypl><enttypt Sync="TRUE">Feature Class</enttypt><enttypc Sync="TRUE">0</enttypc><enttypd>The polygons represent the boundaries for the continents of the world.</enttypd><enttypds>ESRI</enttypds></enttyp><attr><attrlabl Sync="TRUE">Shape</attrlabl><attalias Sync="TRUE">Shape</attalias><attrtype Sync="TRUE">Geometry</attrtype><attwidth Sync="TRUE">0</attwidth><atprecis Sync="TRUE">0</atprecis><attscale Sync="TRUE">0</attscale><attrdef Sync="TRUE">Feature geometry.</attrdef><attrdefs Sync="TRUE">ESRI</attrdefs><attrdomv><udom Sync="TRUE">Coordinates defining the features.</udom></attrdomv></attr><attr><attrlabl Sync="TRUE">OBJECTID</attrlabl><attalias Sync="TRUE">OBJECTID</attalias><attrtype Sync="TRUE">OID</attrtype><attwidth Sync="TRUE">4</attwidth><atprecis Sync="TRUE">0</atprecis><attscale Sync="TRUE">0</attscale><attrdef Sync="TRUE">Internal feature number.</attrdef><attrdefs Sync="TRUE">ESRI</attrdefs><attrdomv><udom Sync="TRUE">Sequential unique whole numbers that are automatically generated.</udom></attrdomv></attr><attr><attrlabl Sync="TRUE">Shape_Length</attrlabl><attalias Sync="TRUE">Shape_Length</attalias><attrtype Sync="TRUE">Double</attrtype><attwidth Sync="TRUE">8</attwidth><atprecis Sync="TRUE">0</atprecis><attscale Sync="TRUE">0</attscale><attrdef Sync="TRUE">Length of feature in internal units.</attrdef><attrdefs Sync="TRUE">ESRI</attrdefs><attrdomv><udom Sync="TRUE">Positive real numbers that are automatically generated.</udom></attrdomv></attr><attr><attrlabl Sync="TRUE">Shape_Area</attrlabl><attalias Sync="TRUE">Shape_Area</attalias><attrtype Sync="TRUE">Double</attrtype><attwidth Sync="TRUE">8</attwidth><atprecis Sync="TRUE">0</atprecis><attscale Sync="TRUE">0</attscale><attrdef Sync="TRUE">Area of feature in internal units squared.</attrdef><attrdefs Sync="TRUE">ESRI</attrdefs><attrdomv><udom Sync="TRUE">Positive real numbers that are automatically generated.</udom></attrdomv></attr></detailed></eainfo><distinfo><stdorder><digform><digtinfo><transize Sync="TRUE">2.889</transize><dssize Sync="TRUE">2.889</dssize><formname>SHP</formname><filedec>no compression applied</filedec></digtinfo><digtopt><offoptn><reccap/></offoptn></digtopt></digform><fees>Software purchase price</fees></stdorder><distrib><cntinfo><cntorgp><cntorg>Environmental Systems Research Institute, Inc. (ESRI); ESRI International Distributors</cntorg></cntorgp><cntinst>In the United States, contact the ESRI Telesales staff at 800-447-9778 for more information about our software and data.

Outside the United States, please direct all inquiries to your local ESRI International Distributor.  This information can be found at http://gis.esri.com/intldist/contactint.cfm.</cntinst><cntaddr><addrtype>mailing and physical address</addrtype><address>380 New York Street</address><city>Redlands</city><state>California</state><postal>92373-8100</postal><country>USA</country></cntaddr><cntvoice>800-447-9778</cntvoice></cntinfo></distrib><techpreq>To use this data requires software that supports ArcView® GIS shapefiles.</techpreq><distliab>See use constraints.</distliab><resdesc Sync="TRUE">Downloadable Data</resdesc></distinfo><dataqual><lineage><srcinfo><srccite><citeinfo><title>ArcWorld Supplement</title><origin>Environmental Systems Research Institute, Inc. (ESRI)</origin><pubdate>1996</pubdate><edition>1</edition><geoform>vector digital data</geoform><serinfo/><pubinfo><publish>Environmental Systems Research Institute, Inc. (ESRI)</publish><pubplace>Redlands, California, USA</pubplace></pubinfo></citeinfo></srccite><srcscale>3000000</srcscale><typesrc>CD–ROM</typesrc><srctime><timeinfo><sngdate><caldate>1996</caldate></sngdate></timeinfo><srccurr>publication date</srccurr></srctime><srccitea>ArcWorld Supplement</srccitea><srccontr>Attribute and geospatial data</srccontr></srcinfo><procstep><procdesc>The following steps were performed by ESRI: Extracted the features from ESRI Data &amp; Maps 1999 data set-admin98.shp.  Updated political boundaries for countries and first-level administrative units.  Used Continent attribute to dissolve out the necessary features to create the continents. Removed unnecessary attributes. Created ArcGIS™ layer file (.lyr).  Created ArcView legend file (.avl).  Created projection file (.prj).  Created spatial indices.</procdesc><procsv>ArcInfo, ArcView 3.x</procsv><srcused>ArcWorld Supplement</srcused><procdate>20010111</procdate><srcused>GMI</srcused></procstep><srcinfo><srccontr>Attribute data</srccontr><srccite><citeinfo><origin>Global Mapping International</origin><pubinfo><pubplace>Colorado Springs, Colorado, USA </pubplace><publish>Global Mapping International</publish></pubinfo><title>Missions Database</title></citeinfo></srccite><srccitea>GMI</srccitea><srctime><timeinfo><sngdate><caldate>2000</caldate></sngdate></timeinfo><srccurr>publication date</srccurr></srctime><typesrc>CD–ROM</typesrc></srcinfo><procstep><procdesc Sync="TRUE">Dataset copied.</procdesc><srcused Sync="TRUE">\\CWILLIAM\C$\Temp\Template\TemplateData\World.gdb</srcused><date Sync="TRUE">20060824</date><time Sync="TRUE">18400400</time></procstep></lineage><posacc><horizpa><horizpar>The geospatial part of this data set was originally extracted from the ArcWorld Supplement database and then generalized (tolerance unknown).  The positional accuracy is unknown.</horizpar></horizpa></posacc><logic>No duplicate features are present.  The shapefile is created directly from a topologically correct ArcInfo™ coverage.</logic><complete>After processing, the data set is checked for drawing display and number of records and file sizes compared with source materials.</complete></dataqual><Binary><Thumbnail><Data EsriPropertyType="Picture">Qk3uNwEAAAAAADYAAAAoAAAAyAAAAIUAAAABABgAAAAAALg3AQAAAAAAAAAAAAAAAAAAAAAA////
////////////////////////////////////////////////////////////////////////////
////////////////////////////////////////////////////////////////////////////
////////////////////////////////////////////////////////////////////////////
////////////////////////////////////////////////////////////////////////////
////////////////////////////////////////////////////////////////////////////
////////////////////////////////////////////////////////////////////////////
////////////////////////////////////////////////////////////////////////////
////////////////////////////////////////////////////////////////////////////
////////////////////////////////////////////////////////////////////////////
////////////////////////////////////////////////////////////////////////////
////////////////////////////////////////////////////////////////////////////
////////////////////////////////////////////////////////////////////////////
////////////////////////////////////////////////////////////////////////////
////////////////////////////////////////////////////////////////////////////
////////////////////////////////////////////////////////////////////////////
////////////////////////////////////////////////////////////////////////////
////////////////////////////////////////////////////////////////////////////
////////////////////////////////////////////////////////////////////////////
////////////////////////////////////////////////////////////////////////////
////////////////////////////////////////////////////////////////////////////
////////////////////////////////////////////////////////////////////////////
////////////////////////////////////////////////////////////////////////////
////////////////////////////////////////////////////////////////////////////
////////////////////////////////////////////////////////////////////////////
////////////////////////////////////////////////////////////////////////////
////////////////////////////////////////////////////////////////////////////
////////////////////////////////////////////////////////////////////////////
////////////////////////////////////////////////////////////////////////////
////////////////////////////////////////////////////////////////////////////
////////////////////////////////////////////////////////////////////////////
////////////////////////////////////////////////////////////////////////////
////////////////////////////////////////////////////////////////////////////
////////////////////////////////////////////////////////////////////////////
////////////////////////////////////////////////////////////////////////////
////////////////////////////////////////////////////////////////////////////
////////////////////////////////////////////////////////////////////////////
////////////////////////////////////////////////////////////////////////////
////////////////////////////////////////////////////////////////////////////
////////////////////////////////////////////////////////////////////////////
////////////////////////////////////////////////////////////////////////////
////////////////////////////////////////////////////////////////////////////
////////////////////////////////////////////////////////////////////////////
////////////////////////////////////////////////////////////////////////////
////////////////////////////////////////////////////////////////////////////
////////////////////////////////////////////////////////////////////////////
////////////////////////////////////////////////////////////////////////////
////////////////////////////////////////////////////////////////////////////
////////////////////////////////////////////////////////////////////////////
////////////////////////////////////////////////////////////////////////////
////////////////////////////////////////////////////////////////////////////
////////////////////////////////////////////////////////////////////////////
////////////////////////////////////////////////////////////////////////////
////////////////////////////////////////////////////////////////////////////
////////////////////////////////////////////////////////////////////////////
////////////////////////////////////////////////////////////////////////////
////////////////////////////////////////////////////////////////////////////
////////////////////////////////////////////////////////////////////////////
////////////////////////////////////////////////////////////////////////////
////////////////////////////////////////////////////////////////////////////
////////////////////////////////////////////////////////////////////////////
////////////////////////////////////////////////////////////////////////////
////////////////////////////////////////////////////////////////////////////
////////////////////////////////////////////////////////////////////////////
////////////////////////////////////////////////////////////////////////////
////////////////////////////////////////////////////////////////////////////
////////////////////////////////////////////////////////////////////////////
////////////////////////////////////////////////////////////////////////////
////////////////////////////////////////////////////////////////////////////
////////////////////////////////////////////////////////////////////////////
////////////////////////////////////////////////////////////////////////////
////////////////////////////////////////////////////////////////////////////
////////////////////////////////////////////////////////////////////////////
////////////////////////////////////////////////////////////////////////////
////////////////////////////////////////////////////////////////////////////
////////////////////////////////////////////////////////////////////////////
////////////////////////////////////////////////////////////////////////////
////////////////////////////////////////////////////////////////////////////
////////////////////////////////////////////////////////////////////////////
////////////////////////////////////////////////////////////////////////////
////////////////////////////////////////////////////////////////////////////
////////////////////////////////////////////////////////////////////////////
////////////////////////////////////////////////////////////////////////////
////////////////////////////////////////////////////////////////////////////
////////////////////////////////////////////////////////////////////////////
////////////////////////////////////////////////////////////////////////////
////////////////////////////////////////////////////////////////////////////
////////////////////////////////////////////////////////////////////////////
////////////////////////////////////////////////////////////////////////////
////////////////////////////////////////////////////////////////////////////
////////////////////////////////////////////////////////////////////////////
////////////////////////////////////////////////////////////////////////////
////////////////////////////////////////////////////////////////////////////
////////////////////////////////////////////////////////////////////////////
////////////////////////////////////////////////////////////////////////////
////////////////////////////////////////////////////////////////////////////
////////////////////////////////////////////////////////////////////////////
////////////////////////////////////////////////////////////////////////////
////////////////////////////////////////////////////////////////////////////
////////////////////////////////////////////////////////////////////////////
////////////////////////////////////////////////////////////////////////////
////////////////////////////////////////////////////////////////////////////
////////////////////////////////////////////////////////////////////////////
////////////////////////////////////////////////////////////////////////////
////////////////////////////////////////////////////////////////////////////
////////////////////////////////////////////////////////////////////////////
////////////////////////////////////////////////////////////////////////////
////////////////////////////////////////////////////////////////////////////
////////////////////////////////////////////////////////////////////////////
////////////////////////////////////////////////////////////////////////////
////////////////////////////////////////////////////////////////////////////
////////////////////////////////////////////////////////////////////////////
////////////////////////////////////////////////////////////////////////////
////////////////////////////////////////////////////////////////////////////
////////////////////////////////////////////////////////////////////////////
////////////////////////////////////////////////////////////////////////////
////////////////////////////////////////////////////////////////////////////
////////////////////////////////////////////////////////////////////////////
////////////////////////////////////////////////////////////////////////////
////////////////////////////////////////////////////////////////////////////
////////////////////////////////////////////////////////////////////////////
////////////////////////////////////////////////////////////////////////////
////////////////////////////////////////////////////////////////////////////
////////////////////////////////////////////////////////////////////////////
////////////////////////////////////////////////////////////////////////////
////////////////////////////////////////////////////////////////////////////
////////////////////////////////////////////////////////////////////////////
////////////////////////////////////////////////////////////////////////////
////////////////////////////////////////////////////////////////////////////
////////////////////////////////////////////////////////////////////////////
////////////////////////////////////////////////////////////////////////////
////////////////////////////////////////////////////////////////////////////
////////////////////////////////////////////////////////////////////////////
////////////////////////////////////////////////////////////////////////////
////////////////////////////////////////////////////////////////////////////
////////////////////////////////////////////////////////////////////////////
////////////////////////////////////////////////////////////////////////////
////////////////////////////////////////////////////////////////////////////
////////////////////////////////////////////////////////////////////////////
////////////////////////////////////////////////////////////////////////////
////////////////////////////////////////////////////////////////////////////
////////////////////////////////////////////////////////////////////////////
////////////////////////////////////////////////////////////////////////////
////////////////////////////////////////////////////////////////////////////
////////////////////////////////////////////////////////////////////////////
////////////////////////////////////////////////////////////////////////////
////////////////////////////////////////////////////////////////////////////
////////////////////////////////////////////////////////////////////////////
////////////////////////////////////////////////////////////////////////////
////////////////////////////////////////////////////////////////////////////
////////////////////////////////////////////////////////////////////////////
////////////////////////////////////////////////////////////////////////////
////////////////////////////////////////////////////////////////////////////
////////////////////////////////////////////////////////////////////////////
////////////////////////////////////////////////////////////////////////////
////////////////////////////////////////////////////////////////////////////
////////////////////////////////////////////////////////////////////////////
////////////////////////////////////////////////////////////////////////////
////////////////////////////////////////////////////////////////////////////
////////////////////////////////////////////////////////////////////////////
////////////////////////////////////////////////////////////////////////////
////////////////////////////////////////////////////////////////////////////
////////////////////////////////////////////////////////////////////////////
////////////////////////////////////////////////////////////////////////////
////////////////////////////////////////////////////////////////////////////
////////////////////////////////////////////////////////////////////////////
////////////////////////////////////////////////////////////////////////////
////////////////////////////////////////////////////////////////////////////
////////////////////////////////////////////////////////////////////////////
////////////////////////////////////////////////////////////////////////////
////////////////////////////////////////////////////////////////////////////
////////////////////////////////////////////////////////////////////////////
////////////////////////////////////////////////////////////////////////////
////////////////////////////////////////////////////////////////////////////
////////////////////////////////////////////////////////////////////////////
////////////////////////////////////////////////////////////////////////////
////////////////////////////////////////////////////////////////////////////
////////////////////////////////////////////////////////////////////////////
////////////////////////////////////////////////////////////////////////////
////////////////////////////////////////////////////////////////////////////
////////////////////////////////////////////////////////////////////////////
////////////////////////////////////////////////////////////////////////////
////////////////////////////////////////////////////////////////////////////
////////////////////////////////////////////////////////////////////////////
////////////////////////////////////////////////////////////////////////////
////////////////////////////////////////////////////////////////////////////
////////////////////////////////////////////////////////////////////////////
////////////////////////////////////////////////////////////////////////////
////////////////////////////////////////////////////////////////////////////
////////////////////////////////////////////////////////////////////////////
////////////////////////////////////////////////////////////////////////////
////////////////////////////////////////////////////////////////////////////
////////////////////////////////////////////////////////////////////////////
////////////////////////////////////////////////////////////////////////////
////////////////////////////////////////////////////////////////////////////
////////////////////////////////////////////////////////////////////////////
////////////////////////////////////////////////////////////////////////////
////////////////////////////////////////////////////////////////////////////
////////////////////////////////////////////////////////////////////////////
////////////////////////////////////////////////////////////////////////////
////////////////////////////////////////////////////////////////////////////
////////////////////////////////////////////////////////////////////////////
////////////////////////////////////////////////////////////////////////////
////////////////////////////////////////////////////////////////////////////
////////////////////////////////////////////////////////////////////////////
////////////////////////////////////////////////////////////////////////////
////////////////////////////////////////////////////////////////////////////
////////////////////////////////////////////////////////////////////////////
////////////////////////////////////////////////////////////////////////////
////////////////////////////////////////////////////////////////////////////
////////////////////////////////////////////////////////////////////////////
////////////////////////////////////////////////////////////////////////////
////////////////////////////////////////////////////////////////////////////
////////////////////////////////////////////////////////////////////////////
////////////////////////////////////////////////////////////////////////////
////////////////////////////////////////////////////////////////////////////
////////////////////////////////////////////////////////////////////////////
////////////////////////////////////////////////////////////////////////////
////////////////////////////////////////////////////////////////////////////
////////////////////////////////////////////////////////////////////////////
////////////////////////////////////////////////////////////////////////////
////////////////////////////////////////////////////////////////////////////
////////////////////////////////////////////////////////////////////////////
////////////////////////////////////////////////////////////////////////////
////////////////////////////////////////////////////////////////////////////
////////////////////////////////////////////////////////////////////////////
////////////////////////////////////////////////////////////////////////////
////////////////////////////////////////////////////////////////////////////
////////////////////////////////////////////////////////////////////////////
////////////////////////////////////////////////////////////////////////////
////////////////////////////////////////////////////////////////////////////
////////////////////////////////////////////////////////////////////////////
////////////////////////////////////////////////////////////////////////////
tL26wMzJwMzJwMzJwMzJwMzJwMzJwMzJwMzJwMzJwMzJwMzJwMzJwMzJwMzJwMzJwMzJwMzJwMzJ
wMzJwMzJwMzJwMzJwMzJwMzJwMzJwMzJwMzJwMzJwMzJwMzJwMzJwMzJwMzJwMzJwMzJwMzJwMzJ
wMzJwMzJwMzJwMzJwMzJwMzJwMzJwMzJwMzJwMzJwMzJwMzJwMzJwMzJwMzJwMzJwMzJwMzJwMzJ
wMzJwMzJwMzJwMzJwMzJwMzJwMzJwMzJwMzJwMzJwMzJwMzJwMzJwMzJwMzJwMzJwMzJwMzJwMzJ
wMzJwMzJwMzJwMzJwMzJwMzJwMzJwMzJwMzJwMzJwMzJwMzJwMzJwMzJwMzJwMzJwMzJwMzJwMzJ
wMzJwMzJwMzJwMzJwMzJwMzJwMzJwMzJwMzJwMzJwMzJwMzJwMzJwMzJwMzJwMzJwMzJwMzJwMzJ
wMzJwMzJwMzJwMzJwMzJwMzJwMzJwMzJwMzJwMzJwMzJwMzJwMzJwMzJwMzJwMzJwMzJwMzJwMzJ
wMzJwMzJwMzJwMzJwMzJwMzJwMzJwMzJwMzJwMzJwMzJwMzJwMzJwMzJwMzJwMzJwMzJwMzJwMzJ
wMzJwMzJwMzJwMzJwMzJwMzJwMzJwMzJwMzJwMzJwMzJwMzJwMzJwMzJwMzJwMzJwMzJwMzJwMzJ
wMzJwMzJwMzJwMzJwMzJwMzJwMzJwMzJwMzJwMzJwMzJ3t/e////////////////////////////
////////////////////////////////////////s8nD1vfv1vfv1vfv1vfv1vfv1vfv1vfv1vfv
1vfv1vfv1vfv1vfv1vfv1vfv1vfv1vfv1vfv1vfv1vfv1vfv1vfv1vfv1vfv1vfv1vfv1vfv1vfv
1vfv1vfv1vfv1vfv1vfv1vfv1vfv1vfv1vfv1vfv1vfv1vfv1vfv1vfv1vfv1vfv1vfv1vfv1vfv
1vfv1vfv1vfv1vfv1vfv1vfv1vfv1vfv1vfv1vfv1vfv1vfv1vfv1vfv1vfv1vfv1vfv1vfv1vfv
1vfv1vfv1vfv1vfv1vfv1vfv1vfv1vfv1vfv1vfv1vfv1vfv1vfv1vfv1vfv1vfv1vfv1vfv1vfv
1vfv1vfv1vfv1vfv1vfv1vfv1vfv1vfv1vfv1vfv1vfv1vfv1vfv1vfv1vfv1vfv1vfv1vfv1vfv
1vfv1vfv1vfv1vfv1vfv1vfv1vfv1vfv1vfv1vfv1vfv1vfv1vfv1vfv1vfv1vfv1vfv1vfv1vfv
1vfv1vfv1vfv1vfv1vfv1vfv1vfv1vfv1vfv1vfv1vfv1vfv1vfv1vfv1vfv1vfv1vfv1vfv1vfv
1vfv1vfv1vfv1vfv1vfv1vfv1vfv1vfv1vfv1vfv1vfv1vfv1vfv1vfv1vfv1vfv1vfv1vfv1vfv
1vfv1vfv1vfv1vfv1vfv1vfv1vfv1vfv1vfv1vfv1vfv1vfv1vfv1vfv1vfv1vfv1vfv1vfv1vfv
1vfv1vfvzs/O////////////////////////////////////////////////////////////////
////s8nD1vfv1vfv1vfv1vfv1vfv1vfvyujhs8nDs8nDs8nDs8nDs8nDs8nDs8nDs8nDs8nDs8nD
s8nDs8nDs8nDyujh1vfv1vfv1vfv1vfv1vfv1vfv1vfv1vfv1vfv1vfv1vfv1vfv1vfv1vfv1vfv
1vfv1vfv1vfv1vfv1vfv1vfv1vfv1vfv1vfv1vfv1vfv1vfv1vfv1vfv1vfv1vfv1vfv1vfv1vfv
1vfv1vfv1vfv1vfv1vfv1vfv1vfv1vfv1vfv1vfv1vfv1vfv1vfv1vfv1vfv1vfv1vfv1vfv1vfv
1vfv1vfv1vfv1vfv1vfv1vfv1vfv1vfv1vfv1vfv1vfv1vfv1vfv1vfv1vfv1vfv1vfv1vfv1vfv
1vfv1vfv1vfv1vfv1vfv1vfv1vfv1vfv1vfv1vfv1vfv1vfv1vfv1vfv1vfv1vfv1vfv1vfv1vfv
1vfv1vfv1vfv1vfv1vfv1vfv1vfv1vfv1vfv1vfv1vfv1vfv1vfv1vfv1vfv1vfv1vfv1vfv1vfv
1vfv1vfv1vfv1vfv1vfv1vfv1vfv1vfv1vfv1vfv1vfv1vfv1vfv1vfv1vfv1vfv1vfv1vfv1vfv
1vfv1vfv1vfv1vfv1vfv1vfv1vfv1vfv1vfv1vfv1vfv1vfv1vfv1vfv1vfv1vfv1vfv1vfv1vfv
1vfv1vfv1vfv1vfv1vfv1vfv1vfv1vfv1vfv1vfv1vfv1vfvzs/O////////////////////////
////////////////////////////////////////////ub28zs/Ozs/Ozs/Ozs/Ozs/Ozs/Ozs/O
////////////////////3t/esLy4s8nDs8nDs8nDs8nDs8nDs8nDyujh1vfv1vfv1vfv1vfv1vfv
1vfv1vfv1vfv1vfv1vfv1vfv1vfv1vfv1vfv1vfv1vfv1vfv1vfv1vfv1vfv1vfv1vfv1vfv1vfv
1vfv1vfv1vfv1vfv1vfv1vfv1vfv1vfv1vfv1vfv1vfv1vfv1vfv1vfv1vfv1vfv1vfv1vfv1vfv
1vfv1vfv1vfv1vfv1vfv1vfv1vfv1vfv1vfv1vfv1vfv1vfv1vfv1vfv1vfv1vfv1vfv1vfv1vfv
1vfv1vfv1vfv1vfv1vfv1vfv1vfv1vfv1vfv1vfv1vfv1vfv1vfv1vfv1vfv1vfv1vfv1vfv1vfv
1vfv1vfv1vfv1vfv1vfv1vfv1vfv1vfv1vfv1vfv1vfv1vfv1vfv1vfv1vfv1vfv1vfv1vfv1vfv
1vfv1vfv1vfv1vfv1vfv1vfv1vfv1vfv1vfv1vfv1vfv1vfv1vfv1vfv1vfv1vfv1vfv1vfv1vfv
1vfv1vfv1vfv1vfv1vfv1vfv1vfv1vfv1vfv1vfv1vfv1vfv1vfv1vfv1vfv1vfv1vfv1vfv1vfv
1vfv1vfv1vfv1vfv1vfv1vfv1vfv1vfv1vfv1vfv1vfv1vfv1vfv1vfv1vfvyujhs8nDp7q1sLy4
wMzJwMzJwMzJ3t/e////////////////////////////////////////////////////////////
////////////////////////////////////////////////////7+/vvb69jI2Mm6qms8nDvtnS
1vfv1vfv1vfv1vfv1vfv1vfv1vfv1vfv1vfv1vfv1vfv1vfv1vfv1vfv1vfv1vfv1vfv1vfv1vfv
1vfv1vfv1vfv1vfv1vfv1vfv1vfv1vfv1vfv1vfv1vfv1vfv1vfv1vfv1vfv1vfv1vfv1vfv1vfv
s8nDs8nDs8nDsLy4wMzJtL26zs/Ozs/OtL26wMzJwMzJwMzJwMzJwMzJsLy4s8nDs8nDyujh1vfv
1vfv1vfv1vfv1vfv1vfv1vfv1vfv1vfv1vfv1vfv1vfv1vfv1vfv1vfv1vfv1vfv1vfv1vfv1vfv
1vfv1vfv1vfv1vfv1vfv1vfv1vfv1vfv1vfv1vfv1vfv1vfv1vfv1vfv1vfv1vfv1vfv1vfv1vfv
1vfv1vfv1vfv1vfv1vfv1vfv1vfv1vfv1vfv1vfv1vfv1vfv1vfv1vfv1vfv1vfv1vfv1vfv1vfv
1vfv1vfv1vfv1vfv1vfv1vfv1vfv1vfv1vfv1vfv1vfv1vfv1vfv1vfv1vfv1vfv1vfv1vfv1vfv
1vfv1vfv1vfv1vfv1vfv1vfv1vfv1vfv1vfv1vfv1vfv1vfv1vfv1vfv1vfv1vfv1vfv1vfv1vfv
1vfv1vfv1vfvs8nDsLy4ub28zs/O7+/v////////////////////////////////////////////
////////////////////////////////////////////////////////////////////////////
////3t/eub28nJ6c3t/e3t/evb69zs/Ozs/OmJ2bm6qm1vfv1vfv1vfv1vfv1vfv1vfv1vfv1vfv
1vfv1vfv1vfv1vfv1vfv1vfv1vfv1vfv1vfv1vfv1vfv1vfv1vfv1vfv1vfv1vfv1vfv1vfv1vfv
1vfv1vfv1vfv1vfvvtnSp7q1j5uXj5uXvb69vb69vb697+/vra6tnJ6cnJ6cd3x6////////zs/O
nJ6ck5yZs8nDs8nDk5yZ3t/e////////zs/OnJ6cnJ6cnJ6cg4yIvtnS1vfv1vfv1vfv1vfv1vfv
1vfv1vfv1vfv1vfv1vfv1vfv1vfv1vfv1vfv1vfv1vfv1vfv1vfv1vfv1vfv1vfv1vfv1vfv1vfv
1vfv1vfv1vfv1vfv1vfv1vfv1vfv1vfv1vfv1vfv1vfv1vfv1vfv1vfv1vfv1vfv1vfv1vfv1vfv
1vfv1vfv1vfv1vfv1vfv1vfv1vfv1vfv1vfv1vfv1vfv1vfv1vfv1vfv1vfv1vfv1vfv1vfv1vfv
1vfv1vfv1vfv1vfv1vfv1vfv1vfv1vfv1vfv1vfv1vfv1vfv1vfv1vfv1vfv1vfv1vfv1vfv1vfv
1vfv1vfv1vfv1vfv1vfv1vfv1vfv1vfv1vfv1vfv1vfvyujhg4yInJ6c////////////////////
////////////////////////////////////////////////////////////////////////////
////////////////////////////////////////////3t/ezs/O7+/vnJ6ce317g4yIs8nDs8nD
s8nDvtnS1vfv1vfv1vfv1vfv1vfv1vfv1vfv1vfv1vfv1vfv1vfv1vfv1vfv1vfv1vfv1vfv1vfv
1vfv1vfv1vfv1vfv1vfv1vfv1vfv1vfv1vfv1vfv1vfv1vfv1vfvvtnSm6qma21rj5uXmJ2bnJ6c
zs/Ozs/Ozs/O7+/v////////////////////////////3t/etL26wMzJnJ6czs/Ozs/Ozs/O3t/e
tL26s8nDvtnSyujhvtnS1vfv1vfv1vfv1vfv1vfv1vfv1vfv1vfv1vfv1vfv1vfv1vfv1vfv1vfv
1vfv1vfv1vfv1vfv1vfv1vfv1vfv1vfv1vfv1vfv1vfv1vfv1vfv1vfv1vfv1vfv1vfv1vfv1vfv
1vfv1vfv1vfv1vfv1vfv1vfv1vfv1vfv1vfv1vfv1vfv1vfv1vfv1vfv1vfv1vfv1vfv1vfv1vfv
1vfv1vfv1vfv1vfv1vfv1vfv1vfv1vfv1vfv1vfv1vfv1vfv1vfv1vfv1vfv1vfv1vfv1vfv1vfv
1vfv1vfv1vfv1vfv1vfv1vfv1vfv1vfv1vfv1vfv1vfv1vfv1vfv1vfv1vfv1vfv1vfv1vfv1vfv
1vfv1vfv1vfv1vfvs8nDp7q1jI2Me317zs/O////////////////////////////////////////
////////////////////////////////////////////////////////////////////////////
////////////////////3t/e3t/e////////ra6tnJ6ce317m6qms8nDs8nD1vfv1vfv1vfv1vfv
1vfv1vfv1vfv1vfv1vfv1vfv1vfv1vfv1vfv1vfvs8nDs8nDs8nD1vfvvtnSs8nD1vfv1vfv1vfv
1vfv1vfv1vfv1vfv1vfv1vfv1vfvp7q1j5uXs8nDs8nDp7q1wMzJwMzJvb697+/v////////////
////////////////////////////////////////////////3t/ezs/Oub28wMzJwMzJwMzJj5uX
yujh1vfv1vfv1vfv1vfv1vfv1vfv1vfv1vfv1vfv1vfv1vfv1vfv1vfv1vfv1vfv1vfv1vfv1vfv
1vfv1vfv1vfv1vfv1vfv1vfv1vfv1vfv1vfv1vfv1vfv1vfv1vfv1vfv1vfv1vfv1vfv1vfv1vfv
1vfv1vfv1vfv1vfv1vfv1vfv1vfv1vfv1vfv1vfv1vfv1vfv1vfv1vfv1vfv1vfv1vfv1vfv1vfv
1vfv1vfv1vfv1vfv1vfv1vfv1vfv1vfv1vfv1vfv1vfv1vfv1vfv1vfv1vfv1vfv1vfv1vfv1vfv
1vfv1vfv1vfv1vfv1vfv1vfv1vfv1vfv1vfv1vfv1vfv1vfv1vfv1vfv1vfvnJ6c////////////
////////////////////////////////////////////////////////////////////////////
////////////////////////////////////////////////////////////////////////////
////////////////////7+/vzs/Ozs/Ozs/OnJ6cvb69nJ6ca21ra21ra21ra21rjI2MnJ6cqK2r
ra6tra6t////7+/vnJ6ca21rd3x6s8nDs8nDs8nDs8nDs8nDs8nDs8nDs8nDsLy4p7q1s8nDj5uX
s8nDs8nDs8nDyujh1vfvyujhm6qmra6t////////////////////////////////////////////
////////////////////////////////nJ6c7+/vnJ6cg4yIyujh1vfv1vfv1vfv1vfv1vfv1vfv
1vfv1vfv1vfv1vfv1vfv1vfv1vfv1vfv1vfv1vfv1vfv1vfv1vfv1vfv1vfv1vfv1vfv1vfv1vfv
1vfv1vfv1vfv1vfv1vfv1vfv1vfv1vfv1vfv1vfv1vfv1vfv1vfv1vfv1vfv1vfv1vfv1vfv1vfv
1vfv1vfv1vfv1vfv1vfv1vfv1vfv1vfv1vfv1vfv1vfv1vfv1vfv1vfv1vfv1vfv1vfv1vfv1vfv
1vfv1vfv1vfv1vfv1vfv1vfv1vfv1vfv1vfv1vfv1vfv1vfv1vfv1vfv1vfv1vfv1vfv1vfv1vfv
1vfv1vfv1vfv1vfv1vfv1vfvs8nDm6qmvb69zs/O////////////////////////////////////
////////////////////////////////////////////////////////////////////////////
////////////////////////////////////////////////////////////////////////////
////////////////////////////////////////////////////////3t/era6tnJ6ce317nJ6c
zs/O3t/ezs/Ozs/O7+/v////////3t/enJ6cvb69a21ra21rg4yIg4yIt8rF1vfvp7q1e317////
////////////////////////////////////////////////////////////////////////////
////////7+/vvb69j5uXs8nDvtnSs8nDs8nDs8nDvtnS1vfv1vfv1vfv1vfv1vfv1vfv1vfv1vfv
1vfv1vfv1vfv1vfv1vfv1vfv1vfv1vfv1vfv1vfv1vfv1vfv1vfv1vfv1vfv1vfv1vfv1vfv1vfv
1vfv1vfv1vfv1vfv1vfv1vfvj5uXwMzJvtnS1vfv1vfv1vfv1vfv1vfv1vfv1vfv1vfv1vfv1vfv
1vfv1vfv1vfv1vfv1vfv1vfv1vfv1vfv1vfv1vfv1vfv1vfv1vfv1vfv1vfv1vfv1vfv1vfv1vfv
1vfv1vfv1vfv1vfv1vfv1vfv1vfv1vfv1vfv1vfv1vfv1vfv1vfv1vfv1vfv1vfv1vfv1vfv1vfv
j5uXra6t////////////////////////////////////////////////////////////////////
////////////////////////////////////////////////////////////////////////////
////////////////////////////////////////////////////////////////////////////
////////////////////////////////////////////////////////////////////////////
vb69jI2Me317p7q1d3x6s8nD1vfvj5uXvb69////////////////////////////////////////
////////////////////////////////////////////////////////7+/v3t/ezs/Ozs/Ovb69
7+/vzs/Ora6tzs/Ovb69wMzJub28ub28wMzJwMzJwMzJwMzJub28tL26wMzJwMzJp7q1s8nD1vfv
s8nDm6qmyujh1vfv1vfv1vfv1vfv1vfv1vfv1vfv1vfv1vfv1vfv1vfv1vfv1vfvj5uXvb69ra6t
q7u2s8nDyujh1vfv1vfv1vfv1vfv1vfv1vfv1vfv1vfv1vfv1vfv1vfv1vfv1vfv1vfv1vfv1vfv
1vfv1vfv1vfv1vfv1vfv1vfv1vfv1vfv1vfv1vfv1vfv1vfv1vfv1vfv1vfv1vfv1vfv1vfv1vfv
1vfv1vfv1vfvyujhs8nDs8nDsLy4qK2ryc7Mzs/O7+/v////////////////////////////////
////////////////////////////////////////////////////////////////////////////
////////////////////////////////////////////////////////////////////////////
////////////////////////////////////////////////////////////////////////////
////////////3t/e////////////////////////////////7+/vzs/Ozs/Og4yIe317vb693t/e
////////////////////////////////////////////////////////////////////////////
////////////////////////////////////////////////////////////////////////////
////////////////////////////////7+/vub287+/v////vb69wMzJsLy4s8nDs8nDyujh1vfv
1vfv1vfvyujhs8nDs8nDs8nDs8nDt8rFqK2r////////////ub28wMzJp7q1yujh1vfv1vfv1vfv
1vfv1vfv1vfv1vfv1vfv1vfv1vfv1vfv1vfv1vfv1vfv1vfv1vfv1vfv1vfv1vfv1vfv1vfv1vfv
1vfv1vfv1vfv1vfv1vfv1vfv1vfv1vfvs8nDm6qmwMzJub28vb69vb693t/e////////////3t/e
////////////////////////////////////////////////////////////////////////////
////////////////////////////////////////////////////////////////////////////
////////////////////////////////////////////////////////////////////////////
////////////////////////////////////////////////////////////////////////////
////////////////////3t/era6td3x6mJ2bzs/O7+/v////////////////////////////////
////////////////////////////////////////////////////////////////////////////
////////////////////////////////////////////////////////////////////////////
////////////////////////////3t/era6twMzJm6qmtL26vb69////////////////////////
////////////////////////zs/Ovb69vb69vb69mJ2bra6tvb69nJ6cmJ2bsLy4n6uowMzJtL26
vb69sLy4t8rFwMzJvb69zs/Ovb69vb69qK2rvb69ub28wMzJsLy4n6uowMzJra6tzs/Ozs/Ozs/O
////////////////////////////////////////////////////////////////////////////
////////////////////////////////////////////////////////////////////////////
////////////////////////////////////////////////////////////////////////////
////////////////////////////////////////////////////////////////////////////
////////////////////////////////////////////////////////////////////3t/ejI2M
jI2MjI2Mra6t3t/e////////////////////////////////////////////////////////////
////////////////////////////////////////////////////////////////////////////
////////////////////////////////////////////////////////////////////////////
////////////////////////////////////////////////////////////////////////////
////////////////////////////7+/v////////////////////////////////////////////
////////////7+/v3t/e////////////////////////////////////////////////////////
////////////////////////////////////////////////////////////////////////////
////////////////////////////////////////////////////////////////////////////
////////////////////////////////////////////////////////////////////////////
////////////////////////////////////////////////////////////////////////////
////////////////////////////////////3t/enJ6cvb69ra6tvb69////////////////////
////////////////////////////////////////////////////////////////////////////
////////////////////////////////////////////////////////////////////////////
////////////////////////////////////////////////////////////////////////////
////////////////////////////////////////////////////////////////////////////
////////////////////////////////////////////////////////////////////////////
////////////////////////////////////////////////////////////////////////////
////////////////////////////////////////////////////////////////////////////
////////////////////////////////////////////////////////////////////////////
////////////////////////////////////////////////////////////////////////////
////////////////////////////////////////////////////////////////////////////
////////////////zs/O////////////3t/evb69////////////////////////////////////
////////////////////////////////////////////////////////////////////////////
////////////////////////////////////////////////////////////////////////////
////////////////////////////////////////////////////////////////////////////
////////////////////////////////////////////////////////////////////////////
////////////////////////////////////////////////////////////////////////////
////////////////////////////////////////////////////////////////////////////
////////////////////////////////////////////////////////////////////////////
////////////////////////////////////////////////////////////////////////////
////////////////////////////////////////////////////////////////////////////
////////////////////////////////////////////////////////////////////////////
////////////////////////////////////////////////////////////////////////////
////////////////////////////////////////////////////////////////////////////
////////////////////////////////////////////////////////////////////////////
////////////////////////////////////////////////////////////////////////////
////////////////////////////////////////////////////////////////////////////
////////////////////////////////////////////////////////////////////////////
////////////////////////////////////////////////////////////////////////////
////////////////////////////////////////////////////////////////////////////
////////////////////////////////////////////////////////////////////////////
////////////////////////////////////////////////////////////////////zs/O3t/e
////////////////////////////////////////////////////////////////////////////
////////////////////////////////////////////////////////////////////////////
////////////////////////////////////////////////////////////////////////////
////////////////////////////////////////////////////////////////////////////
////////////////////////////////////////////////////////////////////////////
////////////////////////////////////////////////////////////////////////////
////////////////////////////////////////////////////////////////////////////
////////////////////////////////////////////////////////////////////////////
////////////////////////////////////////////////////////////////////////////
////////////////////////////////////////////////////////////////////////////
////////////////////7+/vnJ6ca21rj5uXjI2Mvb69////////////////////////////////
////////////////3t/era6t3t/e////////////////////////////////////////////////
////////////////////////////////////////////////////////////////////////////
////////////////////////////////////////////////////////////////////////////
////////////////////////////////////////////////////////////////////////////
////////////////////////////////////////////////////////////////////////////
////////////////////////////////////3t/e////////////////////////////////////
////////////////////////////////////////////////////////////////////////////
////////////////////////////////////////////////////////////////////////////
////////////////////////////////////////////////////////////////////////////
////////////////////////////////////////////////////////////e317d3x6m6qmjI2M
////////////ra6tra6t7+/v////////////////////////////////////////////////////
////////////////////////////////////////////////////////////////////////////
////////////////////////////////////////////////////////////////////////////
////////////////////////////////////////////////////////3t/e////////////////
////////////////////////////////////////////////////////////////////////////
////////////////////////////////////////////////////////////////////////////
////////////////////////////////////////////////////////////////////////////
////////////////////////////////////////////////////////////////////////////
////////////////////////////////////////////////////////////////////////////
////////////////////////////////////////////////////////////////////////////
////////////////////7+/va21rvtnS1vfvjI2M////////////3t/e3t/e////////////////
////////////////////////////////////////////////////////////////////////////
////////////////////////////////////////////////////////////////////////////
////////////////////////////////////////////////////////////////////////////
////////7+/vzs/O////////////////////////////////////////////////////////////
////////////////////////////////////////////////////////////////////////////
////////////////////////////////////////////////////7+/v3t/e////////////////
////////////////////////////////////////////////////////////////////////////
////////////////////////////////////////////////////////////////////////////
////////////////////////////////////////////////////////////////////////////
////////////////////////////////////////////////////////////3t/ea21rvtnS1vfv
yujhpKyp////////////////////////////////////////////////////////////////////
////////////////////////////////////////////////////////////////////////////
////////////////////////////////////////////////////////////////////////////
////////////////////////////////////////////////3t/evb69////////////////////
////////////////////////////////////////////////////////////////////////////
////////////////////////////////////////////////////////////////////////////
////////////////////////////////////////////////////////////////////////////
////////////////////////////////////////////////////////////////////////////
////////////////////////////////////////////////////////////////////////////
////////////////////////////////////////////////////////////////////////////
////////////////////////3t/ea21rs8nD1vfv1vfvra6t////////////////////////////
////////////////////////////////////////////////////////////////////////////
////////////////////////////////////////////////////////////////////////////
////////////////////////////////////////////////////////3t/e////////////////
////////////////////////////////////////////////////////////////////////////
////////////////////////////////////////////////////////////////////////////
////////////////////////////////////////////////////////////mJ2bsLy4zs/O////
////////////////////////////////////////////////////////////////////////////
////////////3t/e3t/e////////////////////////////////////////////////////////
////////////////////////////////////////////////////////////////////////////
////////////////////////////////////////////////////////////////////ra6tj5uX
1vfv1vfvp7q1zs/O////////////////////////////////////////////////////////////
////////////////////////////////////////////////////////////////////////////
////////////////////////////////////////////////////////////////////////////
////////////////////////////////////////////////////////////////////////////
////////////////////////////////////////////////////////////////////////////
////////////////////////////////////////////////////////7+/v3t/e////////////
////////////////////////zs/Op7q1q7u23t/e////////////////////////////////////
////////////////////////////////////////////////////////////////////////////
////////////////////////////////////////////////////////////////////////////
////////////////////////////////////////////////////////////////////////////
////////////////////////////////vb69j5uX1vfv1vfv1vfva21r3t/e////////////////
////////////////////////////////////////////////////////////////////////////
////////////////////////////////////////////////////////////////////////////
////////////////////////////////////////////////////////////////////////////
////////////////////////////////////////////////////////////////////////////
////////////////////////////////////////////////////////////////////////////
////////////////////mJ2bm6qm3t/e////////////////////////////////////7+/vqK2r
p7q1vb69////////////////////////////////////////////////////////////////////
////////////////////////////////////////////////////////////////////////////
////////////////////////////////////////////////////////////////////////////
////////////////////////////////////////////////////////////////////////zs/O
vtnS1vfv1vfv1vfvp7q1j5uX////////////////////////////////////////////////////
////////////////////////////////////////////////////////////////////////////
////////////////////////////////////////////////////////////////////////////
////////////////////////////////////////////////////////////////////////////
////////////////////////////////////////////////////////////////////////////
////////////////////////////////////////////////////////////ra6tra6tzs/O////
////////////////////////////////////////nJ6cd3x6ub28////////////////////////
////////////////////////////////////////////////////////////////////////////
////////////////////////////////////////////////////////////////////////////
////////////////////////////////////////////////////////////////////////////
////////////////////////////////////7+/vs8nD1vfv1vfv1vfv1vfvp7q1s8nDwMzJ3t/e
////////////////////////////////////////////////////////////////////////////
////////////////////////////////////////////////////////////////////////////
////////////////////////////////////////////////////////////////////////////
////////////////////////////////////////////////////////////////////////////
////////////////////////////////////////////////////////////////////////////
////////////7+/vub28sLy4mJ2btL26zs/O////////////////////////////////////////
////7+/vsLy4m6qmvb69////////////////////////////////////////////////////////
////////////////////////////////////////////////////////////////////////////
////////////////////////////////////////////////////////////////////////////
////////////////////////////////////////////////////////////////////////////
7+/vq7u21vfv1vfv1vfv1vfv1vfv1vfv1vfvra6t////////////////////////////////////
////////////////////////////////////////////////////////////////////////////
////////////////////////////////////////////////////////////////////////////
////////////////////////////////////////////////////////////////////////////
////////////////////////////////////////////////////////////////////////////
////////////////////////////////////////////////zs/Ora6t1vfv1vfv1vfv1vfvs8nD
7+/v////////////////////////////////////////7+/va21r7+/v////////////////////
////////////////////////////////////////////////////////////////////////////
////////////////////////////////////////////////////////////////////////////
////////////////////////////////////////////////////////////////////////////
////////////////////////////////////////////vb691vfv1vfv1vfv1vfv1vfv1vfvm6qm
n6uon6uo3t/e////////////////////////////////////////////////////////////////
////////////////////////////////////////////////////////////////////////////
vb69wMzJyc7Mzs/Ozs/O////////////////////////////////////////////////////////
////////////////////////////////////////////////////////////////////////////
////////////////////////////////////////////mJ2bp7q1ub28zs/Ozs/O////////////
////////mJ2be317s8nD1vfv1vfv1vfv1vfv1vfvqK2r////////////////////////////////
////////vb697+/v////////////////////////////////////////////////////////////
////////////////////////////////////////////////////////////////////////////
////////////////////////////////////////////////////////////////////////////
////////////////////////////////////////////////////////////////////////////
////////7+/vs8nD1vfv1vfv1vfv1vfv1vfvs8nD1vfv1vfvq7u27+/v////////////////////
////////////////////////////////////////////////////////////////////////////
////////////////////////////////////////j5uX1vfv1vfv1vfvyujhn6uo7+/v////////
////////////////////////////////////////////////////////////////////////////
////////////////////////////////////////////////////////////////////////////
////////sLy41vfv1vfv1vfvyujhsLy4ub28zs/Ozs/Ora6tyujhs8nD1vfv1vfv1vfv1vfv1vfv
1vfvs8nDzs/O////////////////////////////////////////////////////////////////
////////////////////////////////////////////////////////////////////////////
////////////////////////////////////////////////////////////////////////////
////////////////////////////////////////////////////////////////////////////
////////////////////////////////////////////////3t/es8nD1vfv1vfv1vfv1vfv1vfv
1vfv1vfv1vfvyujhe317////////////////////////////////////////////////////////
////////////////////////////////////////////////////////////////////////////
3t/eyujh1vfv1vfv1vfv1vfv1vfvn6uo////////////////////////////////////////////
////////////////////////////////////////////////////////////////////////////
////////////////////////////////////////////////q7u21vfv1vfv1vfv1vfv1vfv1vfv
1vfvyujh1vfv1vfv1vfv1vfv1vfv1vfv1vfv1vfv1vfv1vfvwMzJ////////////////////////
////////////////////////////////////////////////////////////////////////////
////////////////////////////////////////////////////////////////////////////
////////////////////////////////////////////////////////////////////////////
////////////////////////////////////////////////////////////////////////////
////////////////p7q11vfv1vfv1vfv1vfv1vfv1vfv1vfv1vfv1vfvyujhqK2r////////////
////////////////////////////////////////////////////////////////////////////
////////////////////////////////////////n6uo1vfv1vfv1vfv1vfv1vfv1vfvyujhub28
////////////////////////////////////////////////////////////////////////////
////////////////////////////////////////////////////////////////////////////
////////3t/evtnS1vfv1vfv1vfv1vfv1vfv1vfv1vfv1vfv1vfv1vfv1vfv1vfv1vfv1vfv1vfv
1vfv1vfv1vfvm6qm////////////////////////7+/v7+/v////////////////////////////
////////////////////////////////////////////////////////////////////////////
////////////////////////////////////////////////////////////////////////////
////////////////////////////////////////////////////7+/v7+/v////////////////
////////////////////////////////////////////////////////sLy41vfv1vfv1vfv1vfv
1vfv1vfv1vfv1vfv1vfv1vfvn6uo////////////////////////////////////////////////
////////////////////////////////////////////////////////////////////////////
vb691vfv1vfv1vfv1vfv1vfv1vfv1vfv1vfvm6qm////////////////////////////////////
////////////////////////////////////////////////////////////////////////////
////////////////////////////////////////////////jI2M1vfv1vfv1vfv1vfv1vfv1vfv
1vfv1vfv1vfv1vfv1vfv1vfv1vfv1vfv1vfv1vfv1vfv1vfv1vfvsLy4////////////////////
////////////////////////////////////////////////////////////////////////////
////////////////////////////////////////////////////////////////////////////
////////////////////////////////////////////////////////////////////////////
////////////////////////////////////////////////////////////////////////////
////////////////////wMzJ1vfv1vfv1vfv1vfv1vfv1vfv1vfv1vfv1vfv1vfvvtnSub287+/v
////////////////////////////////////////////////////////////////////////////
////////////////////////////////////////tL261vfv1vfv1vfv1vfv1vfv1vfv1vfv1vfv
yujhq7u27+/v////////////n6uop7q13t/e////////////////////////////////////////
////////////////////////////////////////////////////////////////////////////
////////////pKyp1vfv1vfv1vfv1vfv1vfv1vfv1vfv1vfv1vfv1vfv1vfv1vfv1vfv1vfv1vfv
1vfv1vfv1vfvs8nDvb69////////////////////////////////////////////////////////
////////////////////////////////////////////////////////////////////////////
////////////////////////////////////////////////////////////////////////////
////////////////////////////////////////////////////////////////////////////
////////////////////////////////////////////////////////////ub281vfv1vfv1vfv
1vfv1vfv1vfv1vfv1vfv1vfv1vfv1vfv1vfvp7q1n6uozs/O////////////////////////////
////////////////////////////////////////////////////////////////////////////
////sLy41vfv1vfv1vfv1vfv1vfv1vfv1vfv1vfv1vfvvtnSzs/O////////////s8nD1vfvub28
////////////////////////////////////////////////////////////////////////////
////////////////////////////////////////////////////qK2ryujh1vfv1vfv1vfv1vfv
1vfv1vfv1vfv1vfv1vfv1vfv1vfv1vfv1vfv1vfv1vfv1vfvs8nDra6t////////////////////
////7+/vzs/O////////////////////////////////////////////////////////////////
////////////////////////////////////////3t/e////////////////////////////////
////////////////////////////////////////////////////////////////////////////
////////////////////////////////////////////////////////////////////////////
////////////////////////zs/O1vfv1vfv1vfv1vfv1vfv1vfv1vfv1vfv1vfv1vfv1vfv1vfv
1vfv1vfvq7u2////////////////////////////////////////////////////////////////
////////////////////////////////////////3t/eyujh1vfv1vfv1vfv1vfv1vfv1vfv1vfv
1vfv1vfvs8nD7+/v////////////q7u21vfvq7u2////////////zs/Ozs/O////////7+/v////
////////////////////////////////////////////////////////////////////////////
////////////////////vb69wMzJs8nDyujh1vfv1vfv1vfv1vfv1vfv1vfv1vfv1vfv1vfv1vfv
1vfv1vfvyujhub28////////////////////////7+/vra6tnJ6c7+/v////////////////////
////////////////////////////////////////////////////////////////////////////
////////3t/e////zs/O////////////////////////////////////3t/e////////////////
////////////////////////////////////////////////////////////////////////////
////////////////////////////////////////////////////////////////tL261vfv1vfv
1vfv1vfv1vfv1vfv1vfv1vfv1vfv1vfv1vfv1vfv1vfv1vfv1vfvzs/O////////////////////
////////////////////////////////////////////////////////////////////////////
////q7u21vfv1vfv1vfv1vfv1vfv1vfv1vfv1vfv1vfv1vfvvtnStL26////////////wMzJ1vfv
vtnS3t/e////////////////////////7+/v////////////////////////////////////////
////////////////////////////////////////////////////////////////////////qK2r
1vfv1vfv1vfv1vfv1vfv1vfv1vfv1vfvyujh1vfv1vfvyujhra6t////////////////////////
////////////////ra6t////////////7+/vvb69////////////////////////////////////
////////////////////////////////////3t/e////////////////////////////////////
////////////////3t/e3t/e////////////////////////////////////////////////////
////////////////////////////////////////////////////////////////////////////
////////////////////3t/epKypyujh1vfv1vfv1vfv1vfv1vfv1vfv1vfv1vfv1vfv1vfv1vfv
1vfv1vfv1vfv1vfvwMzJ////////////////////////////////////////////////////////
////////////////////////////////////////////s8nD1vfv1vfv1vfv1vfv1vfv1vfv1vfv
1vfv1vfv1vfv1vfv1vfvp7q1zs/O////tL26vtnS1vfvnJ6c////////////////////////////
////////////////////////////////////////////////////////////////////////////
////////////////////////////////////3t/eh42KvtnS1vfv1vfv1vfv1vfv1vfvp7q1qK2r
sLy41vfvq7u2////////////////////////////////////////zs/O3t/e////////////7+/v
nJ6c3t/e////////////////////////////////////////////////////////////////////
////////////////zs/O7+/v////////////////////////////////////////////////////
////////////////////////////////////////////////////////////////////////////
////////////////////////////////////////////////////////zs/Os8nD1vfv1vfv1vfv
1vfv1vfv1vfv1vfv1vfv1vfv1vfv1vfv1vfv1vfv1vfv1vfv1vfv1vfvwMzJ////////////////
////////////////////////////////////////////////////////////////////////////
////////q7u21vfv1vfv1vfv1vfv1vfv1vfv1vfv1vfv1vfv1vfv1vfv1vfv1vfvm6qm////////
3t/em6qmpKyp////////////////////////////////////////////////////////////////
////////////////////////////////////////////////////////////////////////////
////7+/vh42Km6qmh42K1vfv1vfvp7q1vb69////nJ6cs8nDub28////////////////////////
////////////////nJ6c3t/e////////////////////////////////////////////////////
////////////////////////////////////////////////////7+/v7+/v////////////////
////////////////////////////////////////////////////////////////////////////
////////////////////////////////////////////////////////////////////////////
////////////////////pKyp1vfv1vfv1vfv1vfv1vfv1vfv1vfv1vfv1vfv1vfv1vfv1vfv1vfv
1vfv1vfv1vfv1vfv1vfvt8rF3t/e////////////////////////////////////////////////
////////////////////////////////////////////////ub28yujh1vfv1vfv1vfv1vfv1vfv
1vfv1vfv1vfv1vfv1vfv1vfv1vfvsLy4////3t/e7+/vvb69ub28////////////////////////
////////////////////////////////////////////////////////////////////////////
////////////////////////////////////////////////////7+/vzs/Op7q1s8nDm6qmvb69
////vb69pKyp////////////////////////////////7+/v////////7+/v////////////////
////////////////////////////////////////////////////////////////////////////
////////////////////////////////////////////////////////////////////////////
////////7+/v7+/v////////////////////////////////////////////////////////////
////////////////////////////////////////////////////////vb69yujh1vfv1vfv1vfv
1vfv1vfv1vfv1vfv1vfv1vfv1vfv1vfv1vfv1vfv1vfv1vfv1vfv1vfv1vfv1vfvn6uo7+/v////
////////////////////////////////////////////////////////////////////////////
////////////7+/vs8nD1vfv1vfv1vfv1vfv1vfv1vfv1vfv1vfv1vfv1vfv1vfv1vfvpKyp7+/v
7+/v////////////////////////////////////////////////////////////////////////
////////////////////////////////////////////////3t/e////////////////////////
3t/evb69vb697+/v////7+/vzs/Ovb697+/v3t/e////zs/Ozs/O////3t/evb69vb69vb697+/v
////3t/era6t3t/e7+/v7+/v////////////////////////////////////////////////////
////////////////////////////////////////////////////////////////////////////
////////////////////////////////////////////////zs/O7+/v////////////////////
////////////////////////////////////////////////////////////////////////////
////////////////////vMvH1vfv1vfv1vfv1vfv1vfv1vfv1vfv1vfv1vfv1vfv1vfv1vfv1vfv
1vfv1vfv1vfv1vfv1vfv1vfv1vfv1vfvtL26////////////////////////////////////////
////////////////////////////////////////////////////zs/O1vfv1vfv1vfv1vfv1vfv
1vfv1vfv1vfv1vfv1vfv1vfv1vfv1vfvzs/O////////////////////////////////////////
////////////////////////////////////////////////////////////////////////////
////////////////////7+/vzs/Ora6tnJ6cnJ6ca21rjI2Me317a21rvb69zs/O3t/e////////
7+/vzs/On6uoh42K3t/en6uoqK2rvb69zs/O////ra6tra6tjI2M////////////////////////
////////3t/e////////////////////////////////////////////////////////////////
////////////////////////////////////////////////////////////////////////////
////////////////////////////////////////////////////////////////////////////
////////////////////////////////////////////////////////qK2ryujh1vfv1vfv1vfv
1vfv1vfv1vfv1vfv1vfv1vfv1vfv1vfv1vfv1vfv1vfv1vfv1vfv1vfv1vfv1vfv1vfv1vfvwMzJ
////////////////////////////////////////////////////////////////////////////
////////////////qK2r1vfv1vfv1vfv1vfv1vfv1vfv1vfv1vfv1vfv1vfv1vfv1vfvvtnSzs/O
////////////////////////////////////////////////////////////////////////////
////////////////////////////////////////////////7+/vjI2Mg4yIqK2rsLy4jI2M////
////7+/v7+/v////7+/v7+/vvb69ra6tzs/O3t/e3t/em6qm1vfvyujhvtnSg4yIzs/O3t/e////
ra6tra6t3t/e////////////////////////////////////////////////////////////////
////////////////////////////////////////////////////////////////////////////
////////////////////////////////////////////////////////////////////////////
////////////////////////////////////////////////////////////////////////////
////////////////////s8nD1vfv1vfv1vfv1vfv1vfv1vfv1vfv1vfv1vfv1vfv1vfv1vfv1vfv
1vfv1vfv1vfv1vfv1vfv1vfv1vfvyujhsLy4zs/O////////////////////////////////////
////////////////////////////////////////////////////7+/vm6qm1vfv1vfv1vfv1vfv
1vfv1vfv1vfv1vfv1vfv1vfv1vfv1vfvvtnSzs/O////////////////////////////////////
////////////////////////////////////////////////////////////////////////////
////////7+/vsLy4pKyp////////////7+/vzs/O////nJ6cnJ6cnJ6c////////////7+/vnJ6c
ra6tq7u2yujh1vfv1vfvn6uozs/Ovb69jI2Mra6tzs/O////////////////////////////////
////////////////////////////////////////////////////////////////////////////
////////////////////////////////////////////////////////////////////////////
////////////////////////////////////////////////////////////////////////////
////////////////////////////////////////////////////////////e3171vfv1vfv1vfv
1vfv1vfv1vfv1vfv1vfv1vfv1vfv1vfv1vfv1vfv1vfvs8nDs8nD1vfvm6qmn6uowMzJvb69////
////////////////////////////////////////////////////////////////////////////
////////////7+/vn6uo1vfv1vfv1vfv1vfv1vfv1vfv1vfv1vfv1vfv1vfv1vfv1vfv1vfv1vfv
k5yZ7+/v////////////////////////////////////////////////////////////////////
////////////////////////////////////////////ra6tn6uovtnSd3x6nJ6c3t/eq7u2m6qm
m6qm3t/eg4yIg4yIzs/Ora6tnJ6cjI2Mra6ta21rmJ2bvtnSs8nDsLy4vb697+/v3t/e3t/era6t
3t/e////////////////////////////////////////////////////////////////////////
////////////////////////////////////////////////////////////////////////////
////////////////////////////////////////////////////////////////////////////
////////////////////////////////////////////////////////////////////////////
3t/era6t7+/v////////////k5yZ1vfv1vfv1vfv1vfv1vfv1vfv1vfv1vfv1vfv1vfv1vfv1vfv
1vfvs8nDd3x6d3x6tL26vb69////////////////////////////////////////////////////
////////////////////////////////////////////////7+/vvb691vfv1vfv1vfv1vfv1vfv
1vfv1vfv1vfv1vfv1vfv1vfv1vfv1vfv1vfv1vfv1vfvtL26////////////////////////////
////////////////////////////////////////////////////////////////////////////
////zs/OjI2Myujhj5uXzs/O////k5yZ1vfv1vfvyujhub28qK2re317ra6tzs/OnJ6cvb69a21r
n6uora6tvb697+/v////////////////////////////////////////////////////3t/e////
////////////////////////////////////////////////////////////////////////////
////////////////////////////////////////////////////////////3t/e////////////
////////////////////////////////////////////////////////////////////////////
////////////////////////////////////////////7+/v////////////////3t/ep7q11vfv
1vfv1vfv1vfv1vfv1vfv1vfv1vfv1vfv1vfv1vfv1vfv1vfvm6qm7+/v////////////////////
////////////////////////////////////////////////////////////////////////////
////////////7+/vzs/Os8nD1vfv1vfv1vfv1vfv1vfv1vfv1vfv1vfv1vfv1vfv1vfv1vfv1vfv
1vfv1vfvyujhqK2r7+/v////////////////////////////////////////////////////////
////////////////////////////////////////////jI2Mp7q1m6qma21r7+/v////j5uXs8nD
1vfv1vfvq7u2vb69nJ6cnJ6cra6tnJ6czs/O////////////////////////////////////////
////////////////////////////////////////////////////////////////////////////
////////////////////////////////////////////////////////////////////////////
////////////////////////////////////////////////////////////////////////////
////////////////////////////////////////////////////////////////////////////
////////////////////////////////zs/OvtnS1vfv1vfv1vfv1vfv1vfv1vfv1vfv1vfv1vfv
1vfv1vfv1vfvpKyp////////////////////////////////////////////////////////////
////////////////////////////////////////////////////////zs/Os8nD1vfv1vfv1vfv
1vfv1vfv1vfv1vfv1vfv1vfv1vfv1vfv1vfv1vfv1vfv1vfv1vfv1vfvn6uo7+/v////////////
////////////////////////////////////3t/e////////////////////////////////////
////ra6tg4yIpKypj5uXn6uo////7+/v////ub28w9rU1vfvk5yZ////////////ra6t3t/e7+/v
////////////////////////////////////////////////////////////////////////////
////////////////////////////////////////////////////////////////////////////
////////////////////////////////////////////////////////////////////////////
////////////////////////////////////////////////////////////////////////////
////////////////////////////////////////////////////////////////////////////
s8nD1vfv1vfv1vfv1vfv1vfv1vfv1vfv1vfv1vfvs8nDp7q1n6uo7+/v////////////////////
////////////////////////////////////////////////////////////qK2rp7q1wMzJwMzJ
pKypzs/O////vb69j5uXp7q11vfv1vfv1vfv1vfv1vfv1vfv1vfv1vfv1vfv1vfv1vfv1vfv1vfv
1vfv1vfv1vfv1vfv1vfv1vfvn6uo////////////////////////////////////////////7+/v
zs/O////////3t/e////////////////////////////jI2Mub28zs/OvtnSub28////7+/v////
////7+/vn6uom6qmra6t3t/e////3t/e7+/v////////////////////////////////////////
////////////////////////////////////////////////////////////////////////////
////////////////////////////////////////////////////////////////////////////
////////////////////////////////////////////////////////////////////////////
////////////////////////////////////////////////////////////////////////////
////////////////////////////zs/Ora6tzs/Op7q11vfv1vfv1vfv1vfv1vfv1vfv1vfv1vfv
k5yZ7+/v////////////////////////////////////////////////////////////////////
////////////////zs/On6uo1vfv1vfv1vfv1vfv1vfvs8nDs8nDvtnS1vfv1vfv1vfv1vfv1vfv
1vfv1vfv1vfv1vfv1vfv1vfv1vfv1vfv1vfv1vfv1vfv1vfv1vfv1vfv1vfv1vfvyujhzs/O////
////////////////////////////////////////////////////wMzJtL26////////////////
////zs/O////7+/vjI2Mub28////////////////////////7+/vnJ6c////ra6tjI2Mm6qm3t/e
////////////3t/e////////////////////////////////////////////////////////////
////////////////////////////////////////////////////////////////////////////
////////////////////////////////////////////////////////////////////////////
////////////////////////////////////////////////////////////////////////////
////////////////////////////////////////////////////////////7+/vra6te317mJ2b
e317mJ2b1vfvvtnSvtnS1vfv1vfv1vfvvtnSjI2M7+/v////////////////////////////////
////////////////////////////////////////////////////////sLy41vfv1vfv1vfv1vfv
1vfv1vfv1vfv1vfv1vfv1vfv1vfv1vfv1vfv1vfv1vfv1vfv1vfv1vfv1vfv1vfv1vfv1vfv1vfv
1vfv1vfv1vfv1vfv1vfv1vfv1vfv1vfvq7u2////////////////////////////////////////
////////zs/Oq7u2h42K3t/e////////////////7+/v3t/e////zs/Oe317////////jI2M7+/v
////////////////ra6t7+/v3t/ee317d3x67+/v////////////////////////////////////
////////////////////////////////////////////////////////////////////////////
////////////////////////////////////////////////////////////////////////////
////////////////////////////////////////////////////////////////////////////
////////////////////////////////////////////////////////////////////////////
////////////////////////vb69p7q17+/v////////7+/vpKypj5uXj5uXn6uozs/Ora6tnJ6c
ra6t////////////////////////////////////////////////////////////////////////
////////////3t/emJ2byujh1vfv1vfv1vfv1vfv1vfv1vfv1vfv1vfv1vfv1vfv1vfv1vfv1vfv
1vfv1vfv1vfv1vfv1vfv1vfv1vfv1vfv1vfv1vfv1vfv1vfv1vfv1vfvvtnSqK2rtL26wMzJj5uX
zs/O////////////////////////////////////////////pKyp1vfvtL26////////////////
////zs/O7+/v////zs/OnJ6c7+/vn6uovtnSn6uozs/O////////3t/e////nJ6czs/Oa21re317
////////////////////////////////////////////////////////////////////////////
////////7+/v7+/v////////////////////////////////////////////////////////////
////////////////////////////////////////////////////////////////////////////
////////////////////////////////////////////////////////////////////////////
////////////////////////////////////////////////////////zs/OqK2rp7q1s8nD3t/e
////////////////7+/v3t/ezs/O////////7+/vvb693t/e////////////////////////////
////////////////////////////////////////////////////zs/Oj5uX1vfv1vfv1vfv1vfv
1vfv1vfv1vfv1vfv1vfv1vfv1vfv1vfv1vfv1vfv1vfv1vfv1vfv1vfv1vfv1vfv1vfv1vfv1vfv
1vfv1vfv1vfv1vfv1vfvj5uXk5yZvb693t/e////////ra6t////////////////////////////
////////3t/eyujh1vfvq7u2////////////////////7+/vzs/O////vb69d3x6j5uXyujh1vfv
1vfvnJ6c////////////////3t/ea21ra21rzs/O////////////////////////////////////
zs/O////////////////////////////////////////////////////////////////////////
////////////////////////////////////////////////////////////////////////////
////////////////////////////////////////////////////////////////////////////
////////////////////////////////////////////////////////////////////////////
////7+/vzs/O7+/vn6uoyujhs8nDs8nDp7q13t/e////////////////////////////////////
////vb69////////////////////////////////////////////////////////////////////
////vb69////////qK2r1vfv1vfv1vfv1vfv1vfv1vfv1vfv1vfv1vfv1vfv1vfv1vfv1vfv1vfv
1vfv1vfv1vfv1vfv1vfv1vfv1vfv1vfv1vfv1vfv1vfv1vfv1vfv1vfvk5yZnJ6c1vfv1vfvvtnS
sLy4zs/O////////////////////////////////////////qK2r1vfv1vfvn6uo7+/v////////
////////////7+/v3t/etL261vfv1vfv1vfv1vfvyujhvb69////////////////vb69h42Kzs/O
////////////////////////////////////////////////////////////////////////////
////////////////////////////////////////////////////////////////////////////
////////////////////////////////////////////////////////////////////////////
////////////////////////////////////////////////////////////////////////////
////////////////////////////////////3t/etL26p7q1yujhs8nD1vfv1vfvpKyp7+/v7+/v
////////7+/vzs/O////7+/v7+/v////3t/e////vb693t/e////////////////////////////
////////////////////////////////////////3t/evb69////////3t/eyujh1vfv1vfv1vfv
1vfv1vfv1vfv1vfv1vfv1vfv1vfv1vfv1vfv1vfv1vfv1vfv1vfv1vfv1vfv1vfv1vfv1vfv1vfv
1vfv1vfv1vfv1vfvs8nD7+/vh42K1vfv1vfv1vfv1vfvs8nDwMzJzs/O////////////////////
////////////s8nD1vfv1vfv1vfvm6qm7+/v////////////////zs/Op7q1t8rF1vfv1vfv1vfv
yujhqK2r////////////////////vb69j5uX7+/v////////////////////////////////////
////////////////////////////////////////////////////////////////////////////
////////////////////////////////////////////////////////////////////////////
////////////////////////////////////////////zs/O////////////////////////////
////////////////////////////////////////////////////////////////////7+/vpKyp
s8nD1vfv1vfvt8rFvb69ra6ts8nDm6qm7+/v////////////zs/Ovb69ra6td3x6g4yIra6tzs/O
zs/O3t/e////////////////////////////////////////////////////////////////////
////////////////////3t/evtnS1vfv1vfv1vfv1vfv1vfv1vfv1vfv1vfv1vfv1vfv1vfv1vfv
1vfv1vfv1vfv1vfv1vfv1vfv1vfv1vfv1vfv1vfv1vfv1vfv1vfvyujhra6t3t/evtnS1vfv1vfv
1vfv1vfv1vfv1vfvs8nDvb69////////////////////////zs/Os8nD1vfv1vfv1vfv1vfvs8nD
vb69////////////qK2r1vfv1vfv1vfv1vfv1vfvsLy4////g4yI3t/e////////////////nJ6c
////////////////////////////////////////////////////////////////////////////
////////////3t/e////////////////////////////////////////////////////////////
////////////////////////////////////////////////////////////////////////////
3t/ezs/Ovb69////////////////////////////////////////////////////////////////
////////////////////////////////ra6tvtnS1vfv1vfvvtnSvb69////////xc3Kp7q1ra6t
3t/e3t/e3t/enJ6ce317nJ6cra6t7+/v////////////////////////////////////////////
////////////////////////////////////////////////////////////ub281vfv1vfv1vfv
1vfv1vfv1vfv1vfv1vfv1vfv1vfv1vfv1vfv1vfv1vfv1vfv1vfv1vfv1vfv1vfv1vfv1vfv1vfv
1vfv1vfv1vfv1vfvs8nDzs/Os8nD1vfv1vfv1vfv1vfv1vfv1vfv1vfv1vfvp7q17+/v////////
////////ub28mJ2bvtnS1vfv1vfv1vfv1vfv1vfvyujhra6tzs/Oub28vtnS1vfv1vfv1vfv1vfv
1vfvyujhub28jI2Mra6t7+/v////////////////////////////////////////////////////
////////////////////////////////////////////////////////////////////////////
////////////////////////////////////////////////////////////////////////////
////////////////////////////////////////zs/O////////////////////////////////
////////////////////////////////////////////////////////////////ra6t////qK2r
1vfv1vfv1vfvs8nD////////////////////////ra6tnJ6cqK2rnJ6c3t/enJ6czs/O////////
////////////////////////////////////////////////////////////////////////////
////////////////////////zs/OvtnS1vfv1vfv1vfv1vfv1vfv1vfv1vfv1vfv1vfv1vfv1vfv
1vfv1vfv1vfv1vfv1vfv1vfv1vfv1vfv1vfv1vfv1vfv1vfv1vfv1vfvqK2rvb691vfv1vfv1vfv
1vfv1vfv1vfv1vfv1vfv1vfvp7q1zs/O////////////ra6tm6qmvtnS1vfv1vfv1vfv1vfv1vfv
1vfv1vfvvtnSm6qmp7q11vfv1vfv1vfv1vfv1vfv1vfv1vfvyujhyujhyujhj5uXsLy4zs/Ozs/O
ub28////////////////////////////////////////////////////////////////////////
////////////////////////////////////////////////////////////////////////////
////////////////////////////////////////////////////////////////////////////
////////////////////////////////////////////////////////////////////////////
////////////////////////nJ6cjI2MqK2ryujh1vfv1vfv1vfvs8nD7+/v////////////////
////////////vb69nJ6cnJ6c7+/v////////////////////////////////////////////////
////////////////////////////////////////////////////////////////////qK2r1vfv
1vfv1vfv1vfv1vfv1vfv1vfv1vfv1vfv1vfv1vfv1vfv1vfv1vfv1vfv1vfv1vfv1vfv1vfv1vfv
1vfv1vfv1vfv1vfvp7q1zs/Os8nD1vfv1vfv1vfv1vfv1vfvs8nDra6tvb69k5yZvb69zs/OnJ6c
vb69vb69s8nD1vfv1vfv1vfv1vfv1vfv1vfv1vfv1vfv1vfv1vfv1vfv1vfv1vfv1vfv1vfv1vfv
1vfv1vfv1vfv1vfv1vfv1vfv1vfv1vfvs8nDjI2MjI2Mzs/O////////////////////////////
////////////////////////////////////////////////////////////////////////////
////////////////////////////////////////////////////////////////////////////
////////////////////////////////////////////////////////////////////////////
////////////////////////////////////////////////////////////ub28e317mJ2byujh
1vfv1vfv1vfv1vfvs8nDzs/O////////////////////////qK2rp7q1vb693t/e////////////
////////////////////////////////////////////////////////////////////////////
////////////////////////7+/v7+/vzs/Oq7u21vfv1vfv1vfv1vfv1vfv1vfv1vfv1vfv1vfv
1vfv1vfv1vfv1vfv1vfv1vfv1vfv1vfv1vfv1vfv1vfv1vfv1vfv1vfvqK2rn6uo1vfv1vfv1vfv
1vfv1vfvyujhqK2rvb69sLy4k5yZvtnS1vfv1vfv1vfv1vfv1vfv1vfv1vfv1vfv1vfv1vfv1vfv
1vfv1vfv1vfv1vfv1vfv1vfv1vfv1vfv1vfv1vfv1vfv1vfv1vfv1vfv1vfv1vfv1vfv1vfv1vfv
j5uX7+/v////////zs/O7+/v////////////////////////////////////////////////////
////////////////////////////////////////////////////////////////////////////
////////////////////////////////////////////////////////////////////////////
////////////////////////////////////////////////////////////////////////////
////////////////3t/e3t/ed3x6h42KvtnS1vfv1vfv1vfv1vfv1vfvyujhq7u2vb69zs/Ora6t
3t/e////zs/On6uoxc3K////////////////////////////////////////////////////////
////////////////////////////////////////////////////////////////////ra6tvb69
nJ6cqK2ryujh1vfv1vfv1vfv1vfv1vfv1vfv1vfv1vfv1vfv1vfv1vfv1vfv1vfv1vfv1vfv1vfv
1vfv1vfv1vfv1vfvm6qmj5uXyujh1vfv1vfv1vfv1vfv1vfvsLy4vb69vtnS1vfv1vfv1vfv1vfv
1vfv1vfv1vfv1vfv1vfv1vfv1vfv1vfv1vfv1vfv1vfv1vfv1vfv1vfv1vfv1vfv1vfv1vfv1vfv
1vfv1vfv1vfv1vfv1vfv1vfv1vfv1vfv1vfv1vfv1vfvpKyp////////////vb69////////////
////////////////////////////////////////////////////////////////////////////
////////////////////////////////////////////////////////////////////////////
////////////////////////////////////////////////////////////////////////////
////////////////////////////////////////////////////////////pKypnJ6cs8nD1vfv
1vfv1vfv1vfv1vfv1vfv1vfv1vfvyujhyujhvtnSp7q1m6qms8nDyujhzs/O////////////////
////////////////////////////////////////////////////////////////////////////
////////////////////////////////////////////////s8nD1vfv1vfv1vfv1vfv1vfv1vfv
1vfv1vfv1vfv1vfv1vfvyujhp7q1ub28m6qm1vfvyujhs8nDsLy4p7q1j5uXj5uX1vfv1vfv1vfv
1vfv1vfv1vfvs8nDs8nD1vfv1vfv1vfv1vfv1vfv1vfv1vfv1vfv1vfv1vfv1vfv1vfv1vfv1vfv
1vfv1vfv1vfv1vfv1vfv1vfv1vfv1vfv1vfv1vfv1vfv1vfv1vfv1vfv1vfv1vfv1vfv1vfv1vfv
1vfvyujha21r////////////7+/vra6t////////////////////////////////////////////
////////////////////////////////////////////////////////////////////////////
////////////////////////////////////////////////////////////////////////////
////////////////////////////////////////////////////////////////////////////
////////////////////nJ6cvtnSyujh1vfv1vfv1vfv1vfv1vfv1vfv1vfv1vfv1vfv1vfv1vfv
1vfv1vfv1vfv1vfv1vfvq7u2zs/O////////////////////////////////////////////////
////////////////////////////////////////////////////////////////////////3t/e
////////////ub28vtnS1vfv1vfv1vfv1vfv1vfv1vfv1vfv1vfvvtnSsLy4ub28////////ub28
tL26zs/O////////////////zs/Oyujh1vfv1vfv1vfv1vfv1vfv1vfv1vfv1vfv1vfv1vfv1vfv
1vfv1vfv1vfv1vfv1vfv1vfv1vfv1vfv1vfv1vfv1vfv1vfv1vfv1vfv1vfv1vfv1vfv1vfv1vfv
1vfv1vfv1vfv1vfv1vfv1vfv1vfv1vfv1vfv1vfv1vfvvtnSnJ6c////7+/v7+/vnJ6ch42Kra6t
zs/O////////////////////////////////////////////////////////////////////////
////////////////////////////////////////////////////////////////////////////
////////////////////////////////////////////////////////////////////////////
////////////////////////////////////////////////////7+/vn6uovtnS1vfv1vfv1vfv
1vfv1vfv1vfv1vfv1vfv1vfv1vfv1vfv1vfv1vfv1vfv1vfv1vfv1vfv1vfv1vfvs8nDra6t7+/v
////////////////////////////////////////////////////////////////////////////
////////////////////////////////////////////////////////zs/Op7q1s8nDp7q11vfv
1vfv1vfv1vfv1vfvg4yI////////////////////////ra6tra6t////////vb69vb69p7q11vfv
1vfv1vfv1vfv1vfv1vfv1vfv1vfv1vfv1vfv1vfv1vfv1vfv1vfv1vfv1vfv1vfv1vfv1vfv1vfv
1vfv1vfv1vfv1vfv1vfv1vfv1vfv1vfv1vfv1vfv1vfv1vfv1vfv1vfv1vfv1vfv1vfv1vfv1vfv
1vfv1vfvm6qm////////zs/OpKypnJ6cra6tg4yId3x6sLy4nJ6c7+/v////////////////////
////////////////////////////////////////////////////////////////////////////
////////////////////////////////////////////////////////////////////////////
////////////////////////////////////////////////////////////////////////////
////////////////mJ2b1vfv1vfv1vfv1vfv1vfv1vfv1vfv1vfv1vfv1vfv1vfv1vfv1vfv1vfv
1vfv1vfv1vfv1vfv1vfv1vfv1vfv1vfvg4yI7+/v////////////////////////////////////
////////////////////////////////////////////////////////////3t/e////////////
////////////////vb69ra6tn6uowMzJra6tub28wMzJwMzJn6uosLy4h42K3t/eub28////////
3t/ejI2Mzs/OnJ6cg4yIq7u2q7u2q7u2p7q11vfv1vfv1vfv1vfv1vfv1vfv1vfv1vfv1vfv1vfv
1vfv1vfv1vfv1vfv1vfv1vfv1vfv1vfv1vfv1vfv1vfv1vfv1vfv1vfv1vfv1vfv1vfv1vfv1vfv
1vfv1vfv1vfv1vfv1vfv1vfv1vfv1vfv1vfv1vfv1vfv1vfvp7q1mJ2b3t/evb69s8nDtL26////
////3t/eg4yIyujhub28////////////////////////////////////////////////////////
////////////////////////////////////////////////////////////////////////////
////////////////////////////////////////////////////////////////////////////
////////////////////////////////////////////////////zs/Os8nD1vfv1vfv1vfv1vfv
1vfv1vfv1vfv1vfv1vfv1vfv1vfv1vfv1vfv1vfv1vfv1vfv1vfv1vfv1vfv1vfv1vfv1vfvd3x6
nJ6c////////////////////////////////////////////////////////////////////////
////////////////zs/O7+/v3t/e////////////////////////////ub281vfv1vfv1vfvs8nD
vb693t/e////////vb697+/v3t/ezs/Oe317////jI2Mg4yIra6ta21r1vfv1vfv1vfv1vfv1vfv
1vfv1vfv1vfv1vfv1vfv1vfv1vfv1vfv1vfv1vfv1vfv1vfv1vfv1vfv1vfv1vfv1vfv1vfv1vfv
1vfv1vfv1vfv1vfv1vfv1vfv1vfv1vfv1vfv1vfv1vfv1vfv1vfv1vfv1vfv1vfv1vfv1vfv1vfv
1vfv1vfvj5uXzs/OnJ6c3t/eg4yIp7q13t/e////////////7+/vqK2rq7u2////////////////
////////////////////////////////////////////////////////////////////////////
////////////////////////////////////////////////////////////////////////////
////////////////////////////////////////////////////////////////////////////
////////////////wMzJ1vfv1vfv1vfv1vfv1vfv1vfv1vfv1vfv1vfv1vfv1vfv1vfv1vfv1vfv
1vfv1vfv1vfv1vfv1vfv1vfv1vfv1vfv1vfv1vfvm6qmnJ6czs/O////////////////////////
////////////////////////////////////////////////////////////////////////////
////////////////////vb691vfv1vfv1vfv1vfvpKypvb693t/e////mJ2b3t/e3t/epKypg4yI
jI2Ms8nDp7q1j5uXj5uXd3x6p7q1vtnS1vfvs8nDn6uom6qmyujh1vfvyujhvtnS1vfv1vfv1vfv
1vfv1vfv1vfv1vfv1vfv1vfv1vfv1vfv1vfv1vfv1vfv1vfv1vfv1vfv1vfv1vfv1vfv1vfv1vfv
1vfv1vfv1vfv1vfv1vfv1vfv1vfv1vfv1vfv1vfv1vfv1vfv1vfvvtnSj5uXvtnSyujhvtnSmJ2b
////////////////zs/Ok5yZ////////////////////////////////////////////////////
////////////////////////////////////////////////////////////////////////////
////////////////////////////////////////////////////////////////////////////
////////////////////////////////////////////////////////n6uo1vfv1vfv1vfv1vfv
1vfv1vfv1vfv1vfv1vfv1vfv1vfv1vfv1vfv1vfv1vfv1vfv1vfv1vfv1vfv1vfv1vfv1vfv1vfv
1vfv1vfv1vfvh42K////7+/v7+/v////////////////////////////////////////////////
////////////////////////////////////////////////////////////ra6tvtnSs8nDs8nD
vtnS1vfvm6qmzs/Ozs/Ovb69qK2rs8nDqK2re317vMvHyujh1vfv1vfvvtnSvb69////3t/ezs/O
3t/e////vb69j5uXs8nDp7q1yujhvtnS1vfv1vfv1vfv1vfv1vfv1vfv1vfv1vfv1vfv1vfv1vfv
1vfv1vfv1vfv1vfv1vfv1vfv1vfv1vfv1vfv1vfv1vfv1vfv1vfv1vfv1vfv1vfv1vfv1vfv1vfv
1vfv1vfv1vfv1vfv1vfv1vfv1vfv1vfv1vfvyujhmJ2bqK2r3t/e////3t/eh42Kn6uora6t////
////////////////////////////////////////////////////////////////////////////
////////////////////////////////////////////////////////////////////////////
////////////////////////////////////////////////////////////////////////////
////////////////////wMzJ1vfv1vfv1vfv1vfv1vfv1vfv1vfv1vfv1vfv1vfv1vfv1vfv1vfv
1vfv1vfv1vfv1vfv1vfv1vfv1vfv1vfv1vfv1vfv1vfv1vfv1vfvyujhj5uXjI2Md3x6nJ6czs/O
////////////////////////////////////////////////////////////////////////////
////////////////////////////3t/e////////qK2r1vfv1vfv1vfvyujhm6qmvtnSk5yZmJ2b
yujh1vfv1vfv1vfv1vfv1vfvt8rF3t/e3t/eqK2rra6tn6uoyujh1vfv1vfv1vfvs8nDyujh1vfv
1vfv1vfv1vfv1vfv1vfv1vfv1vfv1vfv1vfv1vfv1vfv1vfv1vfv1vfv1vfv1vfv1vfv1vfv1vfv
1vfv1vfv1vfv1vfv1vfv1vfv1vfv1vfv1vfv1vfv1vfv1vfv1vfv1vfv1vfv1vfv1vfv1vfv1vfv
1vfv1vfv1vfvs8nDzs/O////vb69qK2rra6tjI2Mzs/O////////////////////////////////
////////////////////////////////////////////////////////////////////////////
////////////////////////////////////////////////////////////////////////////
////////////////////////////////////////////////////////////qK2rvtnS1vfv1vfv
1vfv1vfv1vfv1vfv1vfv1vfv1vfv1vfv1vfv1vfv1vfv1vfv1vfv1vfv1vfv1vfv1vfv1vfv1vfv
1vfv1vfv1vfv1vfvm6qm1vfv1vfvg4yIjI2Me317zs/Ovb69ra6tvb69////////////////////
////////////////////////////////////////////////////////////////////////////
3t/eq7u21vfv1vfv1vfv1vfv1vfv1vfvyujhyujh1vfv1vfv1vfv1vfv1vfv1vfv1vfvt8rFj5uX
p7q1wMzJd3x6yujh1vfv1vfv1vfvp7q1s8nD1vfv1vfv1vfv1vfv1vfv1vfv1vfv1vfv1vfv1vfv
1vfv1vfv1vfv1vfv1vfv1vfv1vfv1vfv1vfv1vfv1vfv1vfv1vfv1vfv1vfv1vfv1vfv1vfv1vfv
1vfv1vfv1vfv1vfv1vfv1vfv1vfv1vfv1vfv1vfv1vfv1vfv1vfv1vfvs8nDzs/Ozs/OjI2M////
////7+/vzs/O7+/v////////////////////////////////////////////////////////////
////////////////////////////////////////////////////////////////////////////
////////////////////////////////////////////////////////////////////////////
////////////////////vb69a21rm6qm1vfv1vfv1vfv1vfv1vfv1vfv1vfv1vfv1vfv1vfv1vfv
1vfv1vfv1vfv1vfv1vfv1vfv1vfv1vfv1vfv1vfv1vfv1vfv1vfv1vfvp7q1g4yIj5uXh42Kzs/O
3t/eh42Kp7q1g4yIra6t////////////////////////////////////////////////////////
////////////////////////////////////3t/enJ6cm6qmvtnS1vfv1vfv1vfv1vfv1vfv1vfv
1vfv1vfv1vfv1vfv1vfv1vfv1vfv1vfv1vfv1vfv1vfv1vfv1vfv1vfv1vfv1vfvp7q1vtnS1vfv
1vfv1vfv1vfv1vfv1vfv1vfv1vfv1vfv1vfv1vfv1vfv1vfv1vfv1vfv1vfv1vfv1vfv1vfv1vfv
1vfv1vfv1vfv1vfv1vfv1vfv1vfv1vfv1vfv1vfv1vfv1vfv1vfv1vfv1vfv1vfv1vfv1vfv1vfv
1vfv1vfv1vfv1vfv1vfv1vfvs8nDra6tqK2r3t/e////////////7+/vzs/O////////////////
////////////////////////////////////////////////////////////////////////////
////////////////////////////////7+/v////////////////////////////////////////
////////////////////////////////////////////////////////jI2Ma21rj5uX1vfv1vfv
1vfv1vfv1vfv1vfv1vfv1vfv1vfv1vfv1vfv1vfv1vfv1vfv1vfv1vfv1vfv1vfv1vfv1vfv1vfv
s8nDs8nD1vfv1vfv1vfv1vfv1vfvp7q1n6uoj5uXp7q1qK2ra21rvb69////////////////////
////////////////////////////////////////////////////////////////////zs/O////
nJ6cjI2Mn6uod3x6s8nDvtnS1vfv1vfv1vfv1vfv1vfv1vfv1vfv1vfv1vfv1vfv1vfv1vfv1vfv
1vfv1vfv1vfv1vfv1vfv1vfv1vfvyujhm6qmp7q1vtnSm6qms8nDj5uXp7q1vtnS1vfv1vfv1vfv
1vfv1vfv1vfv1vfv1vfv1vfv1vfv1vfv1vfv1vfv1vfv1vfv1vfv1vfv1vfv1vfv1vfv1vfv1vfv
1vfv1vfv1vfv1vfv1vfv1vfv1vfv1vfv1vfv1vfv1vfv1vfv1vfv1vfv1vfv1vfv1vfvnJ6cm6qm
////////////////////ra6tvb69////////////////////////////////////////3t/e////
////////////////////////////////////////////////////////////////////////zs/O
zs/Ora6tzs/Ovb69zs/O7+/v////////////////////////////////////////////////////
////////////nJ6cra6td3x6vtnS1vfv1vfv1vfv1vfv1vfv1vfv1vfv1vfv1vfv1vfv1vfv1vfv
1vfv1vfv1vfv1vfv1vfv1vfv1vfv1vfv1vfvp7q1jI2Mj5uX1vfv1vfv1vfv1vfv1vfv1vfv1vfv
1vfvvtnSyujhj5uXzs/O////////////////////////////////////////////////////////
////////////////////////////3t/ed3x6m6qmnJ6cj5uX1vfvd3x63t/ejI2Mp7q1vtnSyujh
1vfv1vfv1vfv1vfv1vfv1vfv1vfv1vfv1vfv1vfv1vfv1vfv1vfv1vfv1vfv1vfv1vfv1vfv1vfv
yujhvtnS1vfv1vfvvtnSp7q11vfv1vfv1vfv1vfv1vfv1vfv1vfv1vfv1vfv1vfv1vfv1vfv1vfv
1vfv1vfv1vfv1vfv1vfv1vfv1vfv1vfv1vfv1vfv1vfv1vfv1vfv1vfv1vfv1vfv1vfv1vfv1vfv
1vfv1vfv1vfv1vfv1vfv1vfvvtnSyujhd3x6tL26////////////////////7+/vp7q1nJ6c7+/v
////////////////////ra6t////////3t/e////////////////////////////////////////
////////////////////////////////////////////////////////7+/vvb69nJ6cvb69vb69
////////////////////////////////////////////////vb69a21ra21ryujh1vfv1vfv1vfv
1vfv1vfv1vfv1vfv1vfv1vfv1vfv1vfv1vfv1vfv1vfv1vfv1vfv1vfv1vfv1vfv1vfvyujhs8nD
pKyp7+/vm6qmyujh1vfv1vfv1vfv1vfv1vfv1vfv1vfvm6qmd3x6vb69////////////////////
////////////////////////////////////////////////////////////////////7+/vmJ2b
m6qme317n6uoq7u27+/v////////7+/vjI2Ma21rd3x6jI2MtL26wMzJm6qm1vfv1vfv1vfv1vfv
1vfv1vfv1vfv1vfv1vfv1vfv1vfv1vfv1vfv1vfv1vfv1vfv1vfv1vfvg4yIm6qm1vfv1vfv1vfv
1vfv1vfv1vfv1vfv1vfv1vfv1vfv1vfv1vfv1vfv1vfv1vfv1vfv1vfv1vfv1vfv1vfv1vfv1vfv
1vfv1vfv1vfv1vfv1vfv1vfv1vfv1vfv1vfv1vfv1vfv1vfv1vfv1vfv1vfvp7q1a21rnJ6c7+/v
zs/O////////////////////zs/O1vfvyujhpKyp7+/v7+/vvb697+/v////////////////////
////////////////////////////////////////////////////////////////////////////
////////////////////////////////zs/OnJ6cjI2Mvb69ra6t7+/v////////////////////
////////zs/Oa21rj5uXvtnS1vfv1vfv1vfv1vfv1vfv1vfv1vfv1vfv1vfv1vfv1vfv1vfv1vfv
1vfv1vfv1vfv1vfv1vfvs8nDs8nDtL26zs/O////////zs/Ovb69sLy41vfv1vfv1vfv1vfv1vfv
1vfvp7q1ra6t////////////////////////////////////////////////////////////////
////////////////////////////////////////ra6td3x6j5uXvb69////////////////e317
a21rh42KvtnSh42K3t/ezs/OvtnSvtnS1vfv1vfv1vfv1vfv1vfv1vfv1vfv1vfv1vfv1vfv1vfv
1vfv1vfv1vfv1vfv1vfvj5uXyujh1vfv1vfv1vfv1vfv1vfv1vfv1vfv1vfv1vfv1vfv1vfv1vfv
1vfv1vfv1vfv1vfv1vfv1vfv1vfv1vfv1vfv1vfv1vfv1vfv1vfv1vfv1vfv1vfv1vfv1vfv1vfv
1vfv1vfv1vfv1vfv1vfv1vfv1vfvp7q1vb69////////////////////////////3t/es8nD1vfv
yujhqK2r////////////////////////////////////////////////////////////////////
////////////////////////////////////////////////////////////////////////ra6t
nJ6ce317vtnSa21rnJ6c7+/v////////////////3t/era6ta21rm6qm1vfv1vfv1vfv1vfv1vfv
1vfv1vfv1vfv1vfv1vfv1vfv1vfv1vfv1vfv1vfv1vfv1vfv1vfv1vfvq7u2zs/O////////////
////////7+/vvb69s8nD1vfv1vfvvtnSe317pKyps8nDnJ6c7+/v////////////////////////
////////////////////////////////////////////////////////////////////////////
////vb69nJ6ce3177+/v////////3t/ek5yZpKypjI2MvtnS1vfvk5yZnJ6c////e317k5yZyujh
yujh1vfv1vfv1vfv1vfv1vfv1vfv1vfv1vfv1vfv1vfv1vfv1vfv1vfv1vfvm6qmvtnS1vfv1vfv
1vfv1vfv1vfv1vfv1vfv1vfv1vfv1vfv1vfv1vfv1vfv1vfv1vfv1vfv1vfv1vfv1vfv1vfv1vfv
1vfv1vfv1vfv1vfv1vfv1vfv1vfv1vfv1vfv1vfv1vfv1vfv1vfv1vfv1vfv1vfv1vfv1vfvyujh
pKypzs/Ozs/Ozs/O3t/era6tzs/O3t/e3t/epKypvtnSh42Kzs/O////////////////////////
////////////////////////////////////////////////////////////////////////////
////////////7+/v7+/v////vb69jI2Mg4yIp7q11vfv1vfv1vfvs8nDd3x6j5uXa21rqK2rt8rF
s8nDs8nDyujh1vfv1vfv1vfv1vfv1vfv1vfv1vfv1vfv1vfv1vfv1vfv1vfv1vfv1vfv1vfv1vfv
1vfv1vfv1vfv1vfv1vfvtL26////////////////////////3t/ezs/Op7q11vfvyujhj5uXra6t
////nJ6c////////////////////////////zs/OnJ6ch42KjI2M////////////////////////
////////////////////////////////////////////7+/v////////ra6t////////ra6td3x6
1vfvyujh1vfv1vfvp7q1ra6tnJ6cg4yIp7q1j5uXj5uXs8nD1vfv1vfv1vfv1vfv1vfv1vfv1vfv
1vfv1vfv1vfv1vfv1vfv1vfvvtnSvtnS1vfv1vfv1vfv1vfv1vfv1vfv1vfv1vfv1vfv1vfv1vfv
1vfv1vfv1vfv1vfv1vfv1vfv1vfv1vfv1vfv1vfv1vfv1vfv1vfv1vfv1vfv1vfv1vfv1vfv1vfv
1vfv1vfv1vfv1vfv1vfv1vfv1vfv1vfv1vfv1vfv1vfv1vfv1vfv1vfvvtnSvtnSyujhsLy47+/v
7+/va21rmJ2bm6qmn6uosLy4pKypzs/O////////////////////////////////////////////
////////////////////////////////////////////////////////3t/ezs/O////nJ6cp7q1
vtnS1vfv1vfv1vfv1vfv1vfvyujh1vfv1vfv1vfv1vfv1vfv1vfv1vfv1vfv1vfv1vfv1vfv1vfv
1vfv1vfv1vfv1vfv1vfv1vfv1vfv1vfv1vfv1vfv1vfv1vfv1vfv1vfv1vfvyujhmJ2bzs/O////
7+/vra6tnJ6cra6tnJ6ck5yZtL26ub28mJ2bqK2ra21rjI2M////////////////////////vb69
j5uX1vfv1vfvm6qmzs/O////////////////////////////////////////3t/e////////////
////////vb69////////////////////zs/OjI2Mm6qms8nD1vfv1vfvvtnSnJ6cvb69s8nD1vfv
1vfv1vfv1vfv1vfv1vfv1vfv1vfv1vfv1vfv1vfv1vfv1vfv1vfv1vfv1vfv1vfv1vfvs8nD1vfv
1vfv1vfv1vfv1vfv1vfv1vfv1vfv1vfv1vfv1vfv1vfv1vfv1vfv1vfv1vfv1vfv1vfv1vfv1vfv
1vfv1vfv1vfv1vfv1vfv1vfv1vfv1vfv1vfv1vfv1vfv1vfv1vfv1vfv1vfv1vfv1vfv1vfv1vfv
1vfv1vfv1vfv1vfv1vfv1vfv1vfv1vfv1vfvs8nDs8nDyujhm6qmp7q11vfv1vfv1vfvyujhp7q1
qK2rqK2r////////////////////////////////////////////////////////////////////
////3t/e////ra6ttL26vb693t/e3t/etL26sLy4h42K1vfv1vfv1vfv1vfv1vfv1vfv1vfv1vfv
1vfv1vfv1vfv1vfv1vfv1vfv1vfv1vfv1vfv1vfv1vfv1vfv1vfv1vfv1vfv1vfv1vfv1vfv1vfv
1vfv1vfv1vfv1vfv1vfv1vfvvtnSs8nDp7q1e317g4yIm6qme317zs/Ovb69e317qK2rm6qmyujh
s8nDj5uXe3177+/v////////////////zs/Od3x6yujh1vfv1vfv1vfvd3x67+/v////////////
////////////////nJ6cg4yIyujhs8nDpKypzs/O////////////////////////////////////
////3t/ee317p7q11vfv1vfvyujhm6qmvb69n6uoyujh1vfv1vfv1vfvs8nDh42Kh42Kp7q11vfv
1vfv1vfv1vfv1vfv1vfv1vfv1vfv1vfvg4yIyujh1vfv1vfv1vfv1vfv1vfv1vfv1vfv1vfv1vfv
1vfv1vfv1vfv1vfv1vfv1vfv1vfv1vfv1vfv1vfv1vfv1vfv1vfv1vfv1vfv1vfv1vfv1vfv1vfv
1vfv1vfv1vfv1vfv1vfv1vfv1vfv1vfv1vfv1vfv1vfv1vfv1vfv1vfv1vfv1vfv1vfv1vfv1vfv
1vfv1vfv1vfv1vfv1vfv1vfv1vfv1vfv1vfvp7q1j5uXpKyp7+/v////////////////////////
////////////////////////////////////////////g4yIp7q1p7q1j5uXh42Kvb69zs/OqK2r
mJ2bg4yIyujh1vfv1vfv1vfv1vfv1vfv1vfv1vfv1vfv1vfv1vfv1vfv1vfv1vfv1vfv1vfv1vfv
1vfv1vfv1vfv1vfv1vfv1vfv1vfv1vfv1vfvm6qmvtnS1vfv1vfv1vfv1vfvs8nDyujhyujhs8nD
s8nDd3x6a21rtL267+/v////vb69ra6tm6qm1vfvp7q1n6uog4yIa21r3t/e////////7+/va21r
j5uX1vfv1vfv1vfv1vfvyujhp7q1m6qmpKyp3t/e////////////7+/vnJ6cra6tnJ6cnJ6cqK2r
7+/v////////////////////////////////////////////////nJ6cm6qmyujh1vfv1vfvs8nD
s8nD1vfv1vfv1vfvp7q1j5uXwMzJp7q1g4yIg4yIg4yIp7q1vtnS1vfv1vfv1vfv1vfv1vfv1vfv
p7q1p7q1vtnS1vfvm6qmj5uXs8nD1vfv1vfv1vfv1vfv1vfv1vfv1vfv1vfv1vfv1vfv1vfv1vfv
1vfv1vfv1vfv1vfv1vfv1vfv1vfv1vfv1vfv1vfv1vfv1vfv1vfv1vfv1vfv1vfv1vfv1vfv1vfv
1vfv1vfv1vfv1vfv1vfv1vfv1vfv1vfv1vfv1vfv1vfv1vfv1vfv1vfv1vfv1vfv1vfv1vfv1vfv
1vfv1vfv1vfvzs/O////////////////////////////////////////////////////////////
////////j5uXtL26zs/O////////////7+/vh42Km6qm1vfv1vfv1vfv1vfv1vfv1vfv1vfv1vfv
1vfv1vfv1vfvyujhs8nDp7q1j5uXp7q1yujh1vfvvtnSs8nD1vfvvtnSs8nDm6qma21rj5uXj5uX
a21rg4yId3x6e317jI2Md3x6d3x6h42KvtnSm6qmg4yIjI2Mp7q1j5uXzs/Ovb69k5yZd3x6s8nD
1vfvm6qmh42Kvb69////////////////7+/ve317d3x61vfv1vfv1vfv1vfv1vfv1vfv1vfv1vfv
s8nDj5uXwMzJtL26zs/O////////////////////////////////////////////////////////
////////////////zs/Oe317d3x6p7q1vtnS1vfv1vfv1vfv1vfv1vfvyujhs8nDs8nDsLy4vb69
////nJ6cra6tnJ6cmJ2bsLy4j5uXwMzJj5uXn6uo1vfvyujhj5uXj5uXyujhvtnSa21rp7q1g4yI
yujh1vfv1vfv1vfv1vfv1vfv1vfv1vfv1vfv1vfv1vfv1vfv1vfv1vfv1vfv1vfv1vfv1vfv1vfv
1vfv1vfv1vfv1vfv1vfv1vfv1vfv1vfv1vfv1vfv1vfv1vfv1vfv1vfv1vfv1vfv1vfv1vfv1vfv
1vfv1vfv1vfvs8nD1vfv1vfv1vfvs8nDvtnS1vfv1vfv1vfvvtnSzs/O////////////////////
////////////////////////////////////////////////zs/O3t/e////////////////////
////7+/vtL26n6uos8nDs8nDs8nDsLy4wMzJwMzJxc3Kub28vb69zs/O7+/v7+/vzs/Ozs/OnJ6c
ub28vb69nJ6cnJ6c3t/evb69g4yIs8nDs8nD1vfv1vfvvtnSm6qmnJ6czs/Ovb69jI2Ms8nDh42K
zs/OnJ6ca21rj5uXj5uXm6qmj5uXs8nDs8nDm6qma21rjI2M3t/e////////////////////jI2M
a21rg4yI1vfv1vfv1vfv1vfv1vfv1vfv1vfv1vfv1vfv1vfvp7q1d3x6g4yIg4yI3t/e////////
////////////3t/e7+/v////////////////////////////////////////////7+/vra6tnJ6c
e317d3x6j5uXa21rjI2Mzs/O7+/v////////////////////////7+/v7+/v3t/era6tnJ6cra6t
ra6tzs/Ozs/O3t/ep7q11vfvp7q1k5yZs8nDs8nDyujhs8nDm6qm1vfv1vfv1vfv1vfv1vfv1vfv
1vfv1vfv1vfv1vfv1vfv1vfv1vfv1vfv1vfv1vfv1vfv1vfv1vfv1vfv1vfvyujhvtnSp7q1yujh
yujhvtnS1vfv1vfv1vfv1vfv1vfvyujhs8nDs8nDs8nDs8nDm6qmnJ6czs/Ozs/Ozs/Ozs/Ora6t
zs/Ozs/Ozs/Ovb697+/v////////////////////////////////////////////////////////
////////////zs/O7+/v////////////////////////////////////////////////////////
////////////////////////////////////////////vb69m6qmvtnSm6qmd3x6j5uXg4yIm6qm
j5uXd3x6p7q1ra6tra6th42Km6qma21rd3x6ra6tvb69yujhj5uXg4yI1vfvd3x6a21rd3x6nJ6c
zs/O7+/v////////////////////////zs/Od3x6p7q1yujh1vfv1vfv1vfv1vfv1vfv1vfv1vfv
1vfv1vfv1vfvvtnSd3x6d3x6d3x6zs/O////////////////////////////////////////////
////////////////////////////////////////////////////////////////////////////
////////////////////////e317j5uXjI2M////////////////////vb69p7q1j5uXnJ6ca21r
jI2Mg4yIj5uXvtnSvtnS1vfv1vfv1vfv1vfv1vfv1vfv1vfv1vfv1vfvs8nDs8nDyujh1vfvm6qm
1vfvyujhs8nDs8nDp7q1p7q1d3x6nJ6c7+/vzs/Ozs/Ozs/OnJ6cm6qmn6uoqK2rtL26nJ6c3t/e
////////////////////////////////////////////////////7+/v7+/v////////////////
////////////////////////////////////////////////////////////////////////////
////////////////////////////////////////////////////////////////////////////
////////////qK2rwMzJtL26pKypjI2MnJ6cnJ6cvb69ra6tnJ6cra6t7+/vnJ6ca21rjI2Mg4yI
h42Kd3x6h42Kj5uXd3x6g4yId3x6vb697+/v////////////////////////////////3t/eh42K
vtnS1vfv1vfv1vfv1vfv1vfv1vfv1vfv1vfv1vfv1vfv1vfv1vfv1vfvvtnSs8nDm6qma21rnJ6c
3t/e////////////////////////////////////////////////////////////////////3t/e
////////////////////////////////////////////////////////////////////vb69a21r
k5yZra6t7+/v////////////3t/e7+/v////zs/O////vb69nJ6cnJ6ca21rj5uX1vfv1vfv1vfv
1vfv1vfvvtnS1vfv1vfv1vfvs8nDj5uXd3x6jI2Mzs/Ozs/O7+/v////3t/ezs/Ozs/O////////
////zs/Ozs/OjI2Me317ra6tzs/Ozs/Ozs/O3t/e////////////////////////////////////
////////////////////////////////////////////////////////////////////////////
////////////////////////////////////////////////////////////////////////////
////////////////////////////////////////////////////////nJ6ca21ra21ra21ra21r
qK2rnJ6ce317nJ6cjI2MnJ6ca21ra21re317a21rjI2Ma21ra21rd3x6d3x6a21ra21rjI2M////
////7+/vvb69nJ6ce317wMzJwMzJn6uos8nD1vfv1vfv1vfv1vfv1vfv1vfv1vfv1vfv1vfv1vfv
1vfv1vfv1vfv1vfv1vfv1vfv1vfvs8nDa21ra21r3t/e////////////////////////////////
////////////////////////////zs/Ora6t7+/v////3t/e7+/v3t/e////////////////////
////////////////////////////////////7+/vzs/Ora6tnJ6cnJ6ce317nJ6c////////////
////////////zs/O7+/v////7+/vra6tzs/OnJ6cd3x6h42KqK2rm6qmyujhp7q1j5uXs8nDn6uo
ra6t////////////////////////////////////////3t/evb69ub28nJ6czs/O3t/ezs/Ora6t
////3t/e////////////////////////////////////////////////////////////////////
////////////////////////////////////////////////////////////////////////////
////////////////////////////////////////////////////////////////////////////
////////////////////////////zs/Ozs/OnJ6cnJ6ca21r////zs/Oe317e317a21rjI2Me317
e317jI2Md3x6h42Ka21ra21rg4yIs8nDg4yIa21rra6tra6th42Kj5uXj5uXyujh1vfv1vfv1vfv
1vfv1vfv1vfv1vfv1vfv1vfv1vfv1vfv1vfv1vfv1vfv1vfv1vfv1vfv1vfv1vfv1vfv1vfvh42K
jI2M3t/e////////////////////////////////////////////////////vb69qK2ra21ra21r
n6uojI2Ma21rnJ6czs/Ozs/O7+/v////////////////////////////////////////////////
////////////////////////////////////////////////////3t/e////////////////////
7+/vzs/Ozs/OjI2MjI2Ma21rjI2Mvb69////////////////////////////////////////////
////////////////////////////////////////////////////////////////////////////
////////////////////////////////////////////////////////////////////////////
////////////////////////////////////////////////////////////////////////////
////////////////////////////////////////////////////////////////////////////
////////////////7+/vzs/O////vb69zs/OjI2Ma21rj5uXg4yIg4yIa21rd3x6d3x6a21rg4yI
m6qms8nDm6qmk5yZra6tnJ6cd3x6s8nDvtnS1vfv1vfv1vfv1vfv1vfv1vfv1vfv1vfv1vfv1vfv
1vfv1vfv1vfv1vfv1vfv1vfv1vfvvtnSp7q1m6qma21rjI2Mvb697+/v////////////////////
////////////////////////3t/ezs/Ozs/Ora6tnJ6ce317nJ6cqK2rnJ6c3t/e////zs/O7+/v
////////////////3t/enJ6cnJ6ce317ra6tnJ6cnJ6ce317e317ra6tzs/O7+/v////////////
////3t/e3t/ezs/O////////////////3t/ea21ra21rj5uXe317ub283t/e7+/v////////////
////////////////////////////////////////////////////////////////////////////
////////////////////////////////////////////////////////////////////////////
////////////////////////////////////////////////////////////////////////////
////////////////////////////////////////////////////////////////////////////
////////////////////////////////////////////////////////////////////////////
////3t/ezs/Ozs/OnJ6cnJ6cqK2rn6uog4yIm6qmg4yIp7q1s8nDs8nDj5uXj5uXj5uXnJ6cvb69
nJ6cqK2rtL26nJ6cnJ6cpKypg4yIa21rj5uXj5uXp7q1vtnSs8nDm6qma21rg4yIa21ra21rd3x6
e317nJ6czs/Ozs/Ozs/O7+/v////////////////////////////////////////////////////
////////////////////////////////////////////////////////////////////////////
7+/vzs/Ozs/Ozs/Ozs/O3t/e////////////////////////////////////////////////////
////////////////////////////////////////////////////////////////////////////
////////////////////////////////////////////////////////////////////////////
////////////////////////////////////////////////////////////////////////////
////////////////////////////////////////////////////////////////////////////
////////////////////////////////////////////////////////////////////////////
////////////////////////////////////////////////////////////////////////////
////////////////////////////////////////////////////////////////////////3t/e
zs/Ozs/Ozs/Ozs/Ozs/Ozs/Ozs/Ozs/O7+/v////////////////////////////////////////
////////////////////////////////////////////////////////////////////////////
////////////////////////////////////////////////////////////////////////////
////////////////////////////////////////////////////////////////////////////
////////////////////////////////////////////////////////////////////////////
////////////////////////////////////////////////////////////////////////////
////////////////////////////////////////////////////////////////////////////
////////////////////////////////////////////////////////////////////////////
////////////////////////////////////////////////////////////////////////////
////////////////////////////////////////////////////////////////////////////
////////////////////////////////////////////////////////////////////////////
////////////////////////////////////////////////////////////////////////////
////////////////////////////////////////////////////////////////////////////
////////////////////////////////////////////////////////////////////////////
////////////////////////////////////////////////////////////////////////////
////////////////////////////////////////////////////////////////////////////
////////////////////////////////////////////////////////////////////////////
////////////////////////////////////////////////////////////////////////////
////////////////////////////////////////////////////////////////////////////
////////////////////////////////////////////////////////////////////////////
////////////////////////////////////////////////////////////////////////////
////////////////////////////////////////////////////////////////////////////
////////////////////////////////////////////////////////////////////////////
////////////////////////////////////////////////////////////////////////////
////////////////////////////////////////////////////////////////////////////
////////////////////////////////////////////////////////////////////////////
////////////////////////////////////////////////////////////////////////////
////////////////////////////////////////////////////////////////////////////
////////////////////////////////////////////////////////////////////////////
////////////////////////////////////////////////////////////////////////////
////////////////////////////////////////////////////////////////////////////
////////////////////////////////////////////////////////////////////////////
////////////////////////////////////////////////////////////////////////////
////////////////////////////////////////////////////////////////////////////
////////////////////////////////////////////////////////////////////////////
////////////////////////////////////////////////////////////////////////////
////////////////////////////////////////////////////////////////////////////
////////////////////////////////////////////////////////////////////////////
////////////////////////////////////////////////////////////////////////////
////////////////////////////////////////////////////////////////////////////
////////////////////////////////////////////////////////////////////////////
////////////////////////////////////////////////////////////////////////////
////////////////////////////////////////////////////////////////////////////
////////////////////////////////////////////////////////////////////////////
////////////////////////////////////////////////////////////////////////////
////////////////////////////////////////////////////////////////////////////
////////////////////////////////////////////////////////////////////////////
////////////////////////////////////////////////////////////////////////////
////////////////////////////////////////////////////////////////////////////
////////////////////////////////////////////////////////////////////////////
////////////////////////////////////////////////////////////////////////////
////////////////////////////////////////////////////////////////////////////
////////////////////////////////////////////////////////////////////////////
////////////////////////////////////////////////////////////////////////////
////////////////////////////////////////////////////////////////////////////
////////////////////////////////////////////////////////////////////////////
////////////////////////////////////////////////////////////////////////////
////////////////////////////////////////////////////////////////////////////
////////////////////////////////////////////////////////////////////////////
////////////////////////////////////////////////////////////////////////////
////////////////////////////////////////////////////////////////////////////
////////////////////////////////////////////////////////////////////////////
////////////////////////////////////////////////////////////////////////////
////////////////////////////////////////////////////////////////////////////
////////////////////////////////////////////////////////////////////////////
////////////////////////////////////////////////////////////////////////////
////////////////////////////////////////////////////////////////////////////
////////////////////////////////////////////////////////////////////////////
////////////////////////////////////////////////////////////////////////////
////////////////////////////////////////////////////////////////////////////
////////////////////////////////////////////////////////////////////////////
////////////////////////////////////////////////////////////////////////////
////////////////////////////////////////////////////////////////////////////
////////////////////////////////////////////////////////////////////////////
////////////////////////////////////////////////////////////////////////////
////////////////////////////////////////////////////////////////////////////
////////////////////////////////////////////////////////////////////////////
////////////////////////////////////////////////////////////////////////////
////////////////////////////////////////////////////////////////////////////
////////////////////////////////////////////////////////////////////////////
////////////////////////////////////////////////////////////////////////////
////////////////////////////////////////////////////////////////////////////
////////////////////////////////////////////////////////////////////////////
////////////////////////////////////////////////////////////////////////////
////////////////////////////////////////////////////////////////////////////
////////////////////////////////////////////////////////////////////////////
////////////////////////////////////////////////////////////////////////////
////////////////////////////////////////////////////////////////////////////
////////////////////////////////////////////////////////////////////////////
////////////////////////////////////////////////////////////////////////////
////////////////////////////////////////////////////////////////////////////
////////////////////////////////////////////////////////////////////////////
////////////////////////////////////////////////////////////////////////////
////////////////////////////////////////////////////////////////////////////
////////////////////////////////////////////////////////////////////////////
////////////////////////////////////////////////////////////////////////////
////////////////////////////////////////////////////////////////////////////
////////////////////////////////////////////////////////////////////////////
////////////////////////////////////////////////////////////////////////////
////////////////////////////////////////////////////////////////////////////
////////////////////////////////////////////////////////////////////////////
////////////////////////////////////////////////////////////////////////////
////////////////////////////////////////////////////////////////////////////
////////////////////////////////////////////////////////////////////////////
////////////////////////////////////////////////////////////////////////////
////////////////////////////////////////////////////////////////////////////
////////////////////////////////////////////////////////////////////////////
////////////////////////////////////////////////////////////////////////////
////////////////////////////////////////////////////////////////////////////
////////////////////////////////////////////////////////////////////////////
////////////////////////////////////////////////////////////////////////////
////////////////////////////////////////////////////////////////////////////
////////////////////////////////////////////////////////////////////////////
////////////////////////////////////////////////////////////////////////////
////////////////////////////////////////////////////////////////////////////
////////////////////////////////////////////////////////////////////////////
////////////////////////////////////////////////////////////////////////////
////////////////////////////////////////////////////////////////////////////
////////////////////////////////////////////////////////////////////////////
////////////////////////////////////////////////////////////////////////////
////////////////////////////////////////////////////////////////////////////
////////////////////////////////////////////////////////////////////////////
////////////////////////////////////////////////////////////////////////////
////////////////////////////////////////////////////////////////////////////
////////////////////////////////////////////////////////////////////////////
////////////////////////////////////////////////////////////////////////////
////////////////////////////////////////////////////////////////////////////
////////////////////////////////////////////////////////////////////////////
////////////////////////////////////////////////////////////////////////////
////////////////////////////////////////////////////////////////////////////
////////////////////////////////////////////////////////////////////////////
////////////////////////////////////////////////////////////////////////////
////////////////////////////////////////////////////////////////////////////
////////////////////////////////////////////////////////////////////////////
////////////////////////////////////////////////////////////////////////////
////////////////////////////////////////////////////////////////////////////
////////////////////////////////////////////////////////////////////////////
////////////////////////////////////////////////////////////////////////////
////////////////////////////////////////////////////////////////////////////
////////////////////////////////////////////////////////////////////////////
////////////////////////////////////////////////////////////////////////////
////////////////////////////////////////////////////////////////////////////
////////////////////////////////////////////////////////////////////////////
////////////////////////////////////////////////////////////////////////////
////////////////////////////////////////////////////////////////////////////
////////////////////////////////////////////////////////////////////////////
////////////////////////////////////////////////////////////////////////////
////////////////////////////////////////////////////////////////////////////
////////////////////////////////////////////////////////////////////////////
////////////////////////////////////////////////////////////////////////////
////////////////////////////////////////////////////////////////////////////
////////////////////////////////////////////////////////////////////////////
////////////////////////////////////////////////////////////////////////////
////////////////////////////////////////////////////////////////////////////
////////////////////////////////////////////////////////////////////////////
////////////////////////////////////////////////////////////////////////////
////////////////////////////////////////////////////////////////////////////
////////////////////////////////////////////////////////////////////////////
////////////////////////////////////////////////////////////////////////////
////////////////////////////////////////////////////////////////////////////
////////////////////////////////////////////////////////////////////////////
////////////////////////////////////////////////////////////////////////////
////////////////////////////////////////////////////////////////////////////
////////////////////////////////////////////////////////////////////////////
////////////////////////////////////////////////////////////////////////////
////////////////////////////////////////////////////////////////////////////
////////////////////////////////////////////////////////////////////////////
////////////////////////////////////////////////////////////////////////////
////////////////////////////////////////////////////////////////////////////
////////////////////////////////////////////////////////////////////////////
////////////////////////////////////////////////////////////////////////////
////////////////////////////////////////////////////////////////////////////
////////////////////////////////////////////////////////////////////////////
////////////////////////////////////////////////////////////////////////////
////////////////////////////////////////////////////////////////////////////
////////////////////////////////////////////////////////////////////////////
////////////////////////////////////////////////////////////////////////////
////////////////////////////////////////////////////////////////////////////
////////////////////////////////////////////////////////////////////////////
////////////////////////////////////////////////////////////////////////////
////////////////////////////////////////////////////////////////////////////
////////////////////////////////////////////////////////////////////////////
////////////////////////////////////////////////////////////////////////////
////////////////////////////////////////////////////////////////////////////
////////////////////////////////////////////////////////////////////////////
////////////////////////////////////////////////////////////////////////////
////////////////////////////////////////////////////////////////////////////
////////////////////////////////////////////////////////////////////////////
////////////////////////////////////////////////////////////////////////////
////////////////////////////////////////////////////////////////////////////
////////////////////////////////////////////////////////////////////////////
////////////////////////////////////////////////////////////////////////////
////////////////////////////////////////////////////////////////////////////
////////////////////////////////////////////////////////////////////////////
////////////////////////////////////////////////////////////////////////////
////////////////////////////////////////////////////////////////////////////
////////////////////////////////////////////////////////////////////////////
////////////////////////////////////////////////////////////////////////////
////////////////////////////////////////////////////////////////////////////
////////////////////////////////////////////////////////////////////////////
////////////////////////////////////////////////////////////////////////////
////////////////////////////////////////////////////////////////////////////
////////////////////////////////////////////////////////////////////////////
////////////////////////////////////////////////////////////////////////////
////////////////////////////////////////////////////////////////////////////
////////////////////////////////////////////////////////////////////////////
////////////////////////////////////////////////////////////////////////////
////////////////////////////////////////////////////////////////////////////
////////////////////////////////////////////////////////////////////////////
////////////////////////////////////////////////////////////////////////////
////////////////////////////////////////////////////////////////////////////
////////////////////////////////////////////////////////////////////////////
////////////////////////////////////////////////////////////////////////////
////////////////////////////////////////////////////////////////////////////
////////////////////////////////////////////////////////////////////////////
////////////////////////////////////////////////////////////////////////////
////////////////////////////////////////////////////////////////////////////
////////////////////////////////////////////////////////////////////////////
////////////////////////////////////////////////////////////////////////////
////////////////////////////////////////////////////////////////////////////
////////////////////////////////////////////////////////////////////////////
////////////////////////////////////////////////////////////////////////////
////////////////////////////////////////////////////////////////////////////
////////////////////////////////////////////////////////////////////////////
////////////////////////////////////////////////////////////////////////////
////////////////////////////////////////////////////////////////////////////
////////////////////////////////////////////////////////////////////////////
////////////////////////////////////////////////////////////////////////////
////////////////////////////////////////////////////////////////////////////
////////////////////////////////////////////////////////////////////////////
////////////////////////////////////////////////////////////////////////////
////////////////////////////////////////////////////////////////////////////
////////////////////////////////////////////////////////////////////////////
////////////////////////////////////////////////////////////////////////////
////////////////////////////////////////////////////////////////////////////
////////////////////////////////////////////////////////////////////////////
////////////////////////////////////////////////////////////////////////////
////////////////////////////////////////////////////////////////////////</Data></Thumbnail></Binary><dataIdInfo><envirDesc Sync="TRUE">Microsoft Windows XP Version 5.1 (Build 2600) Service Pack 2; ESRI ArcCatalog 9.2.0.1116</envirDesc><dataLang><languageCode Sync="TRUE" value="en"></languageCode></dataLang><idCitation><resTitle Sync="TRUE">continent</resTitle></idCitation></dataIdInfo><mdLang><languageCode Sync="TRUE" value="en"></languageCode></mdLang><mdStanName Sync="TRUE">ISO 19115 Geographic Information - Metadata</mdStanName><mdStanVer Sync="TRUE">DIS_ESRI1.0</mdStanVer><mdChar><CharSetCd Sync="TRUE" value="004"></CharSetCd></mdChar><mdHrLv><ScopeCd Sync="TRUE" value="005"></ScopeCd></mdHrLv><mdHrLvName Sync="TRUE">dataset</mdHrLvName><distInfo><distributor><distorTran><onLineSrc><orDesc Sync="TRUE">002</orDesc><linkage Sync="TRUE">file://\\CWILLIAM\C$\Temp\Template\TemplateData\TemplateData.gdb</linkage><protocol Sync="TRUE">Local Area Network</protocol></onLineSrc></distorTran><distorFormat><formatName Sync="TRUE">File Geodatabase Feature Class</formatName></distorFormat></distributor></distInfo><refSysInfo><RefSystem><refSysID><identCode Sync="TRUE">GCS_WGS_1984</identCode></refSysID></RefSystem></refSysInfo><spatRepInfo><VectSpatRep><topLvl><TopoLevCd Sync="TRUE" value="001"></TopoLevCd></topLvl><geometObjs Name="continent"><geoObjTyp><GeoObjTypCd Sync="TRUE" value="001"></GeoObjTypCd></geoObjTyp><geoObjCnt Sync="TRUE">0</geoObjCnt></geometObjs></VectSpatRep></spatRepInfo><mdDateSt Sync="TRUE">20060213</mdDateSt></metadata>
