# Supplementary material for: Unveiling Undercover Cropland Inside Forests Using Landscape Variables: A Supplement to Remote Sensing Image Classification
Source: PLoS One. 2015 Jun 22;10(6):e0130079. doi: 10.1371/journal.pone.0130079 (PMC4476797; doi:10.1371/journal.pone.0130079)
Supplement: S1 File — (ZIP) [file pone.0130079.s008.zip › Data/MainManuscript/Figure 1/Figure 1a/Elevation/Elevation.tfw]

30.0000000000
0.0000000000
0.0000000000
-30.0000000000
521009.7175023200
796039.4161623101
