# Supplementary material for: Unveiling Undercover Cropland Inside Forests Using Landscape Variables: A Supplement to Remote Sensing Image Classification
Source: PLoS One. 2015 Jun 22;10(6):e0130079. doi: 10.1371/journal.pone.0130079 (PMC4476797; doi:10.1371/journal.pone.0130079)
Supplement: S1 File — (ZIP) [file pone.0130079.s008.zip › Data/MainManuscript/Figure 1/Figure 1a/Elevation/Elevation.tif.aux.xml]

<PAMDataset>
  <Metadata/>
  <Metadata domain="ESRI">
    <MDI key="PyramidResamplingType">NEAREST</MDI>
  </Metadata>
  <PAMRasterBand band="1">
    <Histograms>
      <HistItem>
        <HistMin>2266</HistMin>
        <HistMax>4059</HistMax>
        <BucketCount>256</BucketCount>
        <IncludeOutOfRange>1</IncludeOutOfRange>
        <Approximate>0</Approximate>
        <HistCounts>9|7|24|111|739|15602|13615|27154|49644|61640|65092|64963|59178|48482|40204|32136|27755|25452|21047|19211|16261|14722|13415|12033|11388|11265|11339|11459|11468|10879|10122|12266|10002|9804|9405|9257|9146|8896|8675|8525|8149|7940|7413|7134|6559|6258|6486|6258|6200|6245|5978|5941|5688|5672|5454|5419|5110|4851|4448|4192|4289|4125|4184|4673|3908|3726|3649|3675|3450|3366|3220|3237|3307|3064|3019|3088|3065|3027|3139|3072|2966|2887|2710|2661|2616|2697|2702|2733|2646|2822|2806|2843|2842|2917|2884|3538|2862|2981|3019|2978|2966|2755|2642|2775|2579|2575|2456|2612|2494|2636|2583|2685|2679|2596|2645|2697|2688|2735|2736|2739|2624|2610|2641|2728|2755|2710|2706|3032|2713|2735|2816|2834|2907|3130|3041|2820|2906|2856|2696|2744|2719|2830|2845|2831|2872|2799|3002|2968|3004|3036|3084|3058|3038|3088|2927|2979|2772|2773|2823|3473|2689|2669|2465|2492|2472|2436|2534|2433|2390|2472|2320|2145|2152|2377|2403|2411|3012|3375|3638|3792|3685|3786|3395|3117|3207|3064|3025|2790|2650|2621|2393|2431|1991|1922|1679|1766|1698|1692|1619|1604|1681|1651|1740|1732|1743|1668|1582|1531|1481|1427|1498|1516|1577|1680|1604|1719|1702|1541|1542|1512|1499|1420|1224|1195|828|717|597|403|398|418|401|328|253|316|315|283|407|318|267|192|158|137|147|121|108|75|83|61|33|33|35|21|12|12|5|2</HistCounts>
      </HistItem>
    </Histograms>
    <Metadata>
      <MDI key="STATISTICS_MINIMUM">2266</MDI>
      <MDI key="STATISTICS_MAXIMUM">4059</MDI>
      <MDI key="STATISTICS_MEAN">2677.5807975454</MDI>
      <MDI key="STATISTICS_STDDEV">429.42270341671</MDI>
    </Metadata>
  </PAMRasterBand>
</PAMDataset>
