# Supplementary material for: Unveiling Undercover Cropland Inside Forests Using Landscape Variables: A Supplement to Remote Sensing Image Classification
Source: PLoS One. 2015 Jun 22;10(6):e0130079. doi: 10.1371/journal.pone.0130079 (PMC4476797; doi:10.1371/journal.pone.0130079)
Supplement: S1 File — (ZIP) [file pone.0130079.s008.zip › Data/MainManuscript/Figure 1/Figure 1b/log]

201502091157   0     4     0Yohannes E:\PhD_thesis_Data_Results_Yohannes_Ayanu\Paper_3_FinalData\Figures\MainManuscript\Figure 1\Figure 1b\RandomForest classification\Validation\LULC_finalRec = (E:\PhD_thesis_Data_Results_Yohannes_Ayanu\Paper_3_FinalData\Figures\MainManuscript\Figure 1\Figure 1b\RandomForest classification\Final_Classification result\LULC_final.tif)
201502101502   1     5     0Yohannes E:\PhD_thesis_Data_Results_Yohannes_Ayanu\Paper_3_FinalData\Figures\MainManuscript\Figure 1\Figure 1b\RandomForest classification\Validation\test\LU1 = (E:\PhD_thesis_Data_Results_Yohannes_Ayanu\Paper_3_FinalData\Figures\MainManuscript\Figure 1\Figure 1b\RandomForest classification\Validation\lulc_finalre2)
201502101515   0     1     0Yohannes E:\PhD_thesis_Data_Results_Yohannes_Ayanu\Paper_3_FinalData\Figures\MainManuscript\Figure 1\Figure 1b\RandomForest classificatio
201502101543   0     5     0Yohannes E:\PhD_thesis_Data_Results_Yohannes_Ayanu\Paper_3_FinalData\Figures\MainManuscript\Figure 1\Figure 1b\RandomForest classification\Validation\test2\lu1 = (E:\PhD_thesis_Data_Results_Yohannes_Ayanu\Paper_3_FinalData\Figures\MainManuscript\Figure 1\Figure 1b\RandomForest classification\Validation\lulc_finalre2)
201502101544   0     5     0Yohannes E:\PhD_thesis_Data_Results_Yohannes_Ayanu\Paper_3_FinalData\Figures\MainManuscript\Figure 1\Figure 1b\RandomForest classification\Validation\test2\lu1b = (E:\PhD_thesis_Data_Results_Yohannes_Ayanu\Paper_3_FinalData\Figures\MainManuscript\Figure 1\Figure 1b\RandomForest classification\Validation\lulc_finalre2)
201502101549   0     5     0Yohannes E:\PhD_thesis_Data_Results_Yohannes_Ayanu\Paper_3_FinalData\Figures\MainManuscript\Figure 1\Figure 1b\RandomForest classification\Validation\test2\lu2 = (E:\PhD_thesis_Data_Results_Yohannes_Ayanu\Paper_3_FinalData\Figures\MainManuscript\Figure 1\Figure 1b\RandomForest classification\Validation\lulc_finalre2)
201502101550   0     4     0Yohannes E:\PhD_thesis_Data_Results_Yohannes_Ayanu\Paper_3_FinalData\Figures\MainManuscript\Figure 1\Figure 1b\RandomForest classification\Validation\test2\lu4 = (E:\PhD_thesis_Data_Results_Yohannes_Ayanu\Paper_3_FinalData\Figures\MainManuscript\Figure 1\Figure 1b\RandomForest classification\Validation\lulc_finalre2)
201502101551   0     5     0Yohannes E:\PhD_thesis_Data_Results_Yohannes_Ayanu\Paper_3_FinalData\Figures\MainManuscript\Figure 1\Figure 1b\RandomForest classification\Validation\test2\lu5 = (E:\PhD_thesis_Data_Results_Yohannes_Ayanu\Paper_3_FinalData\Figures\MainManuscript\Figure 1\Figure 1b\RandomForest classification\Validation\lulc_finalre2)
201502101551   0     5     0Yohannes E:\PhD_thesis_Data_Results_Yohannes_Ayanu\Paper_3_FinalData\Figures\MainManuscript\Figure 1\Figure 1b\RandomForest classification\Validation\test2\lu6 = (E:\PhD_thesis_Data_Results_Yohannes_Ayanu\Paper_3_FinalData\Figures\MainManuscript\Figure 1\Figure 1b\RandomForest classification\Validation\lulc_finalre2)
201502101552   0     5     0Yohannes E:\PhD_thesis_Data_Results_Yohannes_Ayanu\Paper_3_FinalData\Figures\MainManuscript\Figure 1\Figure 1b\RandomForest classification\Validation\test2\lu7 = (E:\PhD_thesis_Data_Results_Yohannes_Ayanu\Paper_3_FinalData\Figures\MainManuscript\Figure 1\Figure 1b\RandomForest classification\Validation\lulc_finalre2)
