# Supplementary material for: Unveiling Undercover Cropland Inside Forests Using Landscape Variables: A Supplement to Remote Sensing Image Classification
Source: PLoS One. 2015 Jun 22;10(6):e0130079. doi: 10.1371/journal.pone.0130079 (PMC4476797; doi:10.1371/journal.pone.0130079)
Supplement: S1 File — (ZIP) [file pone.0130079.s008.zip › Data/MainManuscript/Figure 1/Figure 1b/Other shape files/Juniperus_belt.shp.xml]

<?xml version="1.0" encoding="UTF-8"?>
<metadata xml:lang="en"><Esri><CreaDate>20141106</CreaDate><CreaTime>14265300</CreaTime><ArcGISFormat>1.0</ArcGISFormat><SyncOnce>TRUE</SyncOnce><DataProperties><lineage><Process ToolSource="c:\program files (x86)\arcgis\desktop10.0\ArcToolbox\Toolboxes\3D Analyst Tools.tbx\InterpolateShape" Date="20130703" Time="135255">InterpolateShape dem_jp mask2 D:\BaleMountainsProject\Paperidea2013\mask_JP.shp # 1 BILINEAR DENSIFY 0</Process></lineage></DataProperties></Esri></metadata>
