# Supplementary material for: Unveiling Undercover Cropland Inside Forests Using Landscape Variables: A Supplement to Remote Sensing Image Classification
Source: PLoS One. 2015 Jun 22;10(6):e0130079. doi: 10.1371/journal.pone.0130079 (PMC4476797; doi:10.1371/journal.pone.0130079)
Supplement: S1 File — (ZIP) [file pone.0130079.s008.zip › Data/MainManuscript/Figure 1/Figure 1b/RandomForest classification/Rscript/Yohannes_RE_Classification.R]

library(raster)
library(rgdal)
library(maptools)
library(sp)
library(randomForest)
library(rpart)
library(stringr)
library(rts)
library(caret)
library(caTools)
library(MASS)
library(gdistance)


wkdir <- "D:/BaleMountainsProject/Paperidea2013_31July/Paperidea2013/R_RandomForest_BM_18102013/Alan_B/SiteB_C/Input"
#wkdir <- "~/Dropbox/Classification_AccuracyTest/Input"
setwd(wkdir)


outdir <- "D:/BaleMountainsProject/Paperidea2013_31July/Paperidea2013/R_RandomForest_BM_18102013/Alan_B/SiteB_C/Outputtest/"
#outdir <- "~/Dropbox/Classification_AccuracyTest/Output/"

processed.filename <- "processed.RData"

# processed <- TRUE

if (file.exists(processed.filename)) { 
  processed <- TRUE
} else { 
  processed <- FALSE 
}


#if (processed==FALSE) { 
 # PN <- "Bale"      ##### Provide a string that will be appended to output files  
  
  #### Defining Functions
  
  fun_nd <- function(x, y){return((y-x)/(y+x))}
  fun_rt <- function(x, y){return(x/y)}
  fun_df <- function(x, y){return(x-y)}
  
  
  rlist <- stack("envimosaic_bSiteB_C2012_atm_onlyatcor3.tif")
  # rlist <- stack("Satimage_b.tif")
  
  blu <- raster(rlist, 1)
  grn <- raster(rlist, 2)
  red <- raster(rlist, 3)
  rede <- raster(rlist, 4)
  nir <- raster(rlist, 5)
  
  ##### Write files of individual bands to output directory
  writeRaster(blu, filename=str_c(outdir, "BLUE", ".tif"), format="GTiff", overwrite=T)
  writeRaster(grn, filename=str_c(outdir, "GREEN", ".tif"), format="GTiff", overwrite=T)
  writeRaster(red, filename=str_c(outdir, "RED", ".tif"), format="GTiff", overwrite=T)
  writeRaster(rede, filename=str_c(outdir, "REDEDGE", ".tif"), format="GTiff", overwrite=T)
  writeRaster(nir, filename=str_c(outdir, "NIR", ".tif"), format="GTiff", overwrite=T)
  
  
  ### Calculate most important indices and save them in output directory
  
 # overlay(rede, nir, fun=fun_nd, filename=str_c(outdir, "NDVI (REDEDGE_RED)", ".tif"), format="GTiff", overwrite=T)
  # overlay(nir, grn, fun=fun_df, filename=str_c(outdir, "NIR-GREEN", ".tif"), format="GTiff", overwrite=T)
  #overlay(nir, grn, fun=fun_rt, filename=str_c(outdir, "NIR to GREEN ratio", ".tif"), format="GTiff", overwrite=T)
  #overlay(nir, rede, fun=fun_rt, filename=str_c(outdir, "NIR to REDEDGE ratio", ".tif"), format="GTiff", overwrite=T)
  #overlay(nir, red, fun=fun_df, filename=str_c(outdir, "NIR-RED", ".tif"), format="GTiff", overwrite=T)
  #overlay(nir, rede, fun=fun_df, filename=str_c(outdir, "NIR-REDEDGE", ".tif"), format="GTiff", overwrite=T)
  
  
  ###### Extraction of indices. NB. This is when you want to extract all 24 indices
  
  ###### NDVI
  
  #nd1 <- overlay(red, nir, fun=fun_nd)
  #nd2 <- overlay(red, rede, fun=fun_nd)
  #nd3 <- overlay(grn, rede, fun=fun_nd)
  #nd4 <- overlay(rede, nir, fun=fun_nd)

# Extract and export all the ndvi indices 

overlay(red, nir, fun=fun_nd, filename=str_c(outdir, "NDVI_RED_NIR", ".tif"), format="GTiff", overwrite=T)
overlay(red, rede, fun=fun_nd, filename=str_c(outdir, "NDVI_RED_REDEDGE", ".tif"), format="GTiff", overwrite=T)
overlay(grn, rede, fun=fun_nd, filename=str_c(outdir, "NDVI_GREEN_REDEDGE", ".tif"), format="GTiff", overwrite=T)
overlay(rede, nir, fun=fun_nd, filename=str_c(outdir, "NDVI_REDEDGE_NIR", ".tif"), format="GTiff", overwrite=T)


  ######Ratio indices
  
 # r1 <- overlay(nir, rede, fun=fun_rt)
 # r2 <- overlay(nir, red, fun=fun_rt)
 # r3 <- overlay(nir, grn, fun=fun_rt)
 # r4 <- overlay(nir, blu, fun=fun_rt)
 # r5 <- overlay(rede, red, fun=fun_rt)
 # r6 <- overlay(rede, grn, fun=fun_rt)
 # r7 <- overlay(rede, blu, fun=fun_rt)
 # r8 <- overlay(red, grn, fun=fun_rt)
 # r9 <- overlay(red, blu, fun=fun_rt)
 # r10 <- overlay(grn, blu, fun=fun_rt)


overlay(nir, rede, fun=fun_rt, filename=str_c(outdir, "NIR_to_REDEDGE_ratio", ".tif"), format="GTiff", overwrite=T)
overlay(nir, red, fun=fun_rt, filename=str_c(outdir, "NIR_to_RED_ratio", ".tif"), format="GTiff", overwrite=T)
overlay(nir, grn, fun=fun_rt, filename=str_c(outdir, "NIR_to_GREEN_ratio", ".tif"), format="GTiff", overwrite=T)
overlay(nir, blu, fun=fun_rt, filename=str_c(outdir, "NIR_to_BLUE_ratio", ".tif"), format="GTiff", overwrite=T)
overlay(rede, red, fun=fun_rt, filename=str_c(outdir, "REDEDGE_to_RED_ratio", ".tif"), format="GTiff", overwrite=T)
overlay(rede, grn, fun=fun_rt, filename=str_c(outdir, "REDEGE_to_GREEN_ratio", ".tif"), format="GTiff", overwrite=T)
overlay(rede, blu, fun=fun_rt, filename=str_c(outdir, "REDEDGE_to_BLUE_ratio", ".tif"), format="GTiff", overwrite=T)
overlay(red, grn, fun=fun_rt, filename=str_c(outdir, "RED_to_GREEN_ratio", ".tif"), format="GTiff", overwrite=T)
overlay(red, blu, fun=fun_rt, filename=str_c(outdir, "RED_to_BLUE_ratio", ".tif"), format="GTiff", overwrite=T)
overlay(grn, blu, fun=fun_rt, filename=str_c(outdir, "GREEN_to_BLUE_ratio", ".tif"), format="GTiff", overwrite=T)


  
  ##### Difference indices
  
#  d1 <- overlay(nir, rede, fun=fun_df)
 # d2 <- overlay(nir, red, fun=fun_df)
  #d3 <- overlay(nir, grn, fun=fun_df)
  #d4 <- overlay(nir, blu, fun=fun_df)
  #d5 <- overlay(rede, red, fun=fun_df)
 # d6 <- overlay(rede, grn, fun=fun_df)
 # d7 <- overlay(rede, blu, fun=fun_df)
  #d8 <- overlay(red, grn, fun=fun_df)
 # d9 <- overlay(red, blu, fun=fun_df)
 # d10 <- overlay(grn, blu, fun=fun_df)


overlay(nir, rede, fun=fun_df, filename=str_c(outdir, "NIR_minus_REDEDGE", ".tif"), format="GTiff", overwrite=T)
overlay(nir, red, fun=fun_df, filename=str_c(outdir, "NIR_minus_RED", ".tif"), format="GTiff", overwrite=T)
overlay(nir, grn, fun=fun_df, filename=str_c(outdir, "NIR_minus_GREEN", ".tif"), format="GTiff", overwrite=T)
overlay(nir, blu, fun=fun_df, filename=str_c(outdir, "NIR_minus_BLUE", ".tif"), format="GTiff", overwrite=T)
overlay(rede, red, fun=fun_df, filename=str_c(outdir, "REDEDGE_minus_RED", ".tif"), format="GTiff", overwrite=T)
overlay(rede, grn, fun=fun_df, filename=str_c(outdir, "REDEGE_minus_GREEN", ".tif"), format="GTiff", overwrite=T)
overlay(rede, blu, fun=fun_df, filename=str_c(outdir, "REDEDGE_minus_BLUE", ".tif"), format="GTiff", overwrite=T)
overlay(red, grn, fun=fun_df, filename=str_c(outdir, "RED_minus_GREEN", ".tif"), format="GTiff", overwrite=T)
overlay(red, blu, fun=fun_df, filename=str_c(outdir, "RED_minus_BLUE", ".tif"), format="GTiff", overwrite=T)
overlay(grn, blu, fun=fun_df, filename=str_c(outdir, "GREEN_minus_BLUE", ".tif"), format="GTiff", overwrite=T)


  
  ##### Stack all variable bands for Random Forest
  
  satImage <- stack(list.files(outdir, pattern=paste(".tif$",sep=""), all.files=TRUE, full.names=TRUE))
  
  ########################################
  ##### RandomForest Classification ######
  ########################################
  
  #### path to the shape training data using the relative path
  shapefile <- 'signature_b.shp'
  
  ### Number of samples per land cover class
  numsamps <- 800
  
  ### Name of the attribute that holds the integer land cover type identifyer (very important to consider when doing the training data sets)
  attName <- 'GRIDCODE'
  
  ### Name and path of the output GeoTiff image
#  outImage <- 'classif_SiteBCATCOR2and3b_170214.tif'
outImage <- 'classif_SiteB290814.tif'
  
  ### Start processing
  
  vec <- readShapePoly("signature_b.shp", force_ring=TRUE, delete_null_obj=TRUE) 
  
  
  
  plot(vec)
  
#   bound.box <- gEnvelope(vec)
  
  
 # urbanarea
  
 # plot(urbanarea)
  #plot(vec, add=T)
  
 # gDistance(vec, urbanarea, byid=T)
  
  
  # Create vector of unique land cover attribute values
  
  allAtt <- slot(vec, "data")
  tabAtt <- table(allAtt[[attName]])
  uniqueAtt <- as.numeric(names(tabAtt))
  
  ### Create input data from a Shapefile with training data and the image ("generation points for Regions of Interest")
  for (x in 1:length(uniqueAtt)) {
    # Create a mask for cover type 1 (an integer attribute)
    class_data <- vec[vec[[attName]]==uniqueAtt[x],]
    # Get random points for the class
    classpts <- spsample(class_data, type="random", n=numsamps) 
    #Append data for all but the first run
    if (x == 1) { 
      xy <- classpts
    } else {
      xy <- rbind(xy, classpts)		 
    }
  }
  
  # Get class number for each sample point
  
  temp <- overlay(vec, xy)
  summary(temp)
 

  # Create the response input for randomForest


  response <- factor(temp[[attName]])
  
  #what is behind certain values (1-water and the value for each band)
  trainvals <- extract(satImage, xy)
  trainvals <- na.roughfix(trainvals)
  #View(trainvals)
  
  #trainvals2 <- cbind(trainvals, distance) 
  
 # SLOPE <- terrain(DEM, opt='slope')  # For slope raster
 # ASPECT <- terrain(DEM, opt='aspect')  # For aspect raster
  
  
  #extract(DEM, xy) # For mean elev
  #extract(SLOPE, xy) # For mean slope 
  
  
  #####Use this if you want to do rpart
  ###trainvals <- cbind(response, extract(satImage, xy) 
  
  ###This section splits your data into training and testing sets
  
 # splitdf <- function(dataframe, seed=NULL) {
  #  if(!is.null(seed)) set.seed(seed)
   # index <- 1:nrow(dataframe)
    #trainindex <- sample(index, trunc(length(index)/2))
    #trainset <- dataframe[trainindex, ]
    #testset <- dataframe[-trainindex, ]
  #  list(trainset=trainset, testset=testset)
#  }
  

splitdf <- function(dataframe, seed=NULL) {
  if(!is.null(seed)) set.seed(seed)
  index <- 1:nrow(dataframe)
  trainindex <- sample(index, trunc(length(index)*0.63))
  trainset <- dataframe[trainindex, ]
  testset <- dataframe[-trainindex, ]
  list(trainset=trainset, testset=testset)
}

    
  ### 
 # require(rgeos)
  
 # gDistance(yourpoints, settlments, byid=T)
  
  
  
  
  ### Split training data into training and testing
  splits <- splitdf(trainvals, seed=800)
  training <- splits$trainset
  testing <- splits$testset
  
  ##### Split response into training and testing response
  response1 <- as.data.frame(response)
  splits <- splitdf(response1, seed=800)
  resp_train <- as.factor(splits$trainset)
  resp_test <- as.factor(splits$testset)
  
  
  # check for consistency
  
  head(training)
  head(testing)
 #View(training)
  #View(testing)
  #### Export train and test files as text for later analysis
  
  write.table(training, file=str_c(outdir, "trainsamples", ".txt"), sep=";", dec=".", 
              row.name=T, col.name=T)
  
  write.table(testing, file=str_c(outdir, "testingsamples", ".txt"), sep=";", dec=".", 
              row.name=T, col.name=T)
  
  
  #### Run RandomForest
  
  print("Starting to calculate random forest object") 
### randfor <- randomForest(as.factor(response) ~. , #glm, car, gam, any statistics you want..
  data=trainvals 		#a tree gives all breaking point (how to split table) ##library(tree), cmd: #tree()
  na.action=na.omit 		# if pixels with no values exist
  confusion=T		# first info how good your classification performed
  
#rf: confusion matrix for training data
  ##rf <- randomForest(formula=as.factor(valus)~., data=trainvals, localImp=T, proximity=T na.action=na.omit)
  
  rf <- randomForest(x=training, y=resp_train, xtest=testing, ytest=resp_test, localImp=T, proximity=T, keep.forest=T, do.trace= 200, ntree=1000)

  rf$mtry
# >   [1] 3
  
  
  rf #to look at results (confusion matrix: 100 good, all class A points are within class A)
  
  ### Extract Variable importance values
  ipc <- importance(rf)
  ipc1 <- as.data.frame(ipc)
  write.table(ipc1, file=str_c(outdir, "VarImp_", ".txt"), append=FALSE, quote=FALSE,
              sep=";", eol="\n", na="NA", dec=".", row.names=TRUE, col.names=TRUE, 
              qmethod=c("escape"), fileEncoding="")
  
  #### Get outlier plot
  plot(outlier(rf), type="h", col=rep(c("red", "green", "blue", "brown", "pink", "yellow",
                                        "red", "green", "blue", "brown", "pink", "yellow"))[as.numeric(resp_train)])
  
  #### Get variables most used
vu <- varUsed(rf)
vu1 <- as.data.frame(vu)  
  write.table(vu1, file=str_c(outdir, "VarUsed_", ".txt"), append=FALSE, quote=FALSE,
              sep=";", eol="\n", na="NA", dec=".", row.names=TRUE, col.names=TRUE, 
              qmethod=c("escape"), fileEncoding="")

  # Start predictions
  
  print("Starting predictions")
  
  predicted <- predict(satImage, rf, filename=str_c(outdir, outImage, ".tif"), progress='text', format='GTiff',
                       datatype='INT1U', type='response', overwrite=TRUE)
  
  
  
  ###Rpart section
  t1 <- as.data.frame(trainvals)
  
  ###rp <- rpart(formula = response ~. data = t1, method = "class", parms = list(split = "gini"))
  
  #rp <- rpart(formula = response ~ BLUE_Bale + GETIS_GREEN_Bale_ + RED_Bale + REDEDGE_Bale + 
  # DIFF_NIR_RED_Bale, data = t1, method = "class", parms = list(split = "gini"))
  
  #rp <- rpart(formula = response ~ BLUE_Bale + RED_Bale + REDEDGE_Bale + DIFF_NIR_RED_Bale, data = t1, method = "class", parms = list(split = "gini"))
  
  rp <- rpart(formula = response ~ BLUE + GREEN + RED + NIR + REDEDGE + NDVI_RED_NIR + NDVI_RED_REDEDGE + NDVI_GREEN_REDEDGE + NDVI_REDEDGE_NIR + NIR_to_REDEDGE_ratio + NIR_to_RED_ratio + NIR_to_GREEN_ratio + NIR_to_BLUE_ratio + REDEDGE_to_RED_ratio + REDEGE_to_GREEN_ratio + REDEDGE_to_BLUE_ratio + RED_to_GREEN_ratio + RED_to_BLUE_ratio + GREEN_to_BLUE_ratio + NIR_minus_REDEDGE + NIR_minus_RED + NIR_minus_GREEN + NIR_minus_BLUE + REDEDGE_minus_RED + REDEGE_minus_GREEN + REDEDGE_minus_BLUE + RED_minus_GREEN + RED_minus_BLUE + GREEN_minus_BLUE, data = t1, method = "class", parms = list(split = "gini"))

  ##### Look at the complexity matrix
  printcp(rp)
  ######Plot the complexity matrix
  plotcp(rp)
  
  ##### Plot the tree and add text to it
  plot(rp, uniform=T)
  text(rp, splits=T, use.n=T)
  
  
  
  save.image("processed.RData") 
} 

load("processed.RData")


#### Now calculate the GETIS Statistic bands

for(i in 1:nlayers(rlist)) {
  x1 <- raster(rlist, i)
  lname <- names(rlist)[i]
  xsum <- cellStats(x1, stat='sum')
  gsum <- function(x) {sum(x)/xsum}
  gt <- focal(x1, w=3, fun=gsum, filename=str_c(outdir, "GETIS_", lname, "_", ".tif"), format='GTiff'
              , overwrite=TRUE)
  rm(x1)
}


### End of program ####


### Evaluation 

# We can either use the internal RF validation Cross-Validation (CV) module or 
# use external CV. I feel internal CV is generally fine but there is a criticism that is a little too naive and optimistic in a sense that randomizing predictors are making the model too good to be true. Unlike we only partition (iteratively) the datasets in common CV applications, RF CV routine partition the predictors as well and in consequence there is a danger to overfit to the data. 
# To tackle the potential problem, for example in Reineking et. al. (2010) they applied the latter strategy to make it more robust. 

# "We performed 16-fold cross-validation to improve the reliability of model performance estimates over naive estimates on the training dataset. Because of spatial and temporal auto- correlation in the data (see below), we used spatially and temporally stratified sampling, to make the validation samples as spatiotemporally distinct as possible, thereby aiming at a conservative estimate of model performance. The training data were first split in half at the west–east coordinates, each in half then at the north–south coordinates, and each of these four spatial blocks was twice halved along the time variable, yielding 24 1⁄4 16 equal-sized partial datasets. Each of these 16 parts was in turn excluded from the training data, the model was refitted on the 15 other parts, and the prediction on the left-out part stored. The cross-validated performance estimate was calculated using the original observations of fire presence and absence and the combined predictions from the 16 left-out parts." 

# Though I did not put any Spatial CV code herein; I think if it is good then we can try implementing it together but probably not from the beginning. 

# Reineking, B., Weibel, P., Conedera, M. & Bugmann, H. Environmental determinants of lightning- v.human-induced forest fire ignitions differ in a temperate mountain region of Switzerland. Int. J. Wildland Fire 19, 541–557 (2010).

rf$err.rate # Tree-wise OOB error rate. Vector error rates of the prediction on the input data, the i-th element being the (OOB) error rate for all trees up to the i-th.


plot(rf, ylim=c(0, 0.5)) # Type-wise OOB errors 
lines(rowMeans(rf$err.rate), type="l", xlab="trees", ylab="Error", ylim=c(0,0.5), lwd=5) # OOB error during the RF

barplot(colMeans(rf$err.rate)[-1]) # Average OOB error by type

plot(rf, ylim=c(0, 0.5)) # Type-wise OOB errors 
text(x= 500, y = colMeans(rf$err.rate)[-1], labels=rf$classes)

# Confusion matrix 
rf$confusion

rowSums(rf$confusion[,-12])
table(resp_train)
table(resp_test)


mean(rf$confusion[, "class.error"]) # Avergae accuracy 

barplot(1- rf$confusion[, "class.error"]) # Accuracy 
barplot( rf$confusion[, "class.error"]) # Error 


rf$confusion  # Confusion table from the RF result (only for training data)


# Prediction accuracy 
length(resp_test)

# obs <- as.numeric(as.character(rf$y))
obs<- as.numeric(as.character(resp_test))
pred <- as.numeric(as.character(rf$test$predicted))


require(caret)
conf <- confusionMatrix(data=as.numeric(as.character(pred)), reference=as.numeric(as.character(obs)))
conf$table

colSums(conf$table)
table(resp_test)

varImpPlot(rf)
VarUsedPlot(ref)


### Streamlined version

evalu3 <-  function(obs, pred, my.class) {
  
  
  tp <-which( pred[obs==my.class]==my.class)  # TRUE postive
  tn <-which( pred[obs!=my.class]!=my.class) # TRUE negative
  fp <- which(pred[obs!=my.class]==my.class) # FALSE positive 
  fn <- which( pred[obs==my.class]!=my.class) # FALSE negative
  
  TP <- length(tp)
  TN <- length(tn)
  FP <- length(fp)
  FN <- length(fn)
  
  # Fawcett, T. An introduction to ROC analysis. Pattern Recogn Lett 27, 861–874 (2006).
  
  # The false positive rate (also called false alarm rate) of the classifier is 
  # Negatives incorrectly classified /  Total negatives
  FPR <- as.numeric(round(FP / (TN + FP), digits = 3))
  
  # The true positive rate1 (also called hit rate and recall) of a classifier is estimated as 
  # Positives correctly classified / Total positives
  
  TPR <- as.numeric(round(TP / (TP + FN), digits = 3))
  
  Acc <- round((TP+TN)/(TP+TN+FP+FN), 3)
  
  c(FPR=FPR, TPR=TPR, Acc=Acc)
  
}

roc.m <- sapply(1:13, FUN= function(x) evalu3(obs, pred, my.class=x))
roc.m[is.nan(as.numeric(roc.m))] <- 0

roc.m <- t(roc.m)

# FPR: The false positive rate (also called false alarm rate)  = Negatives incorrectly classified / Total negatives
# TPR: The true positive rate (also called hit rate and recall) = Positives correctly classified / Total positives


plot(roc.m[,"FPR"], roc.m[,"TPR"], col=1:13, pch=1:13, xlim=c(0,1), ylim=c(0,1))
legend("bottomright", pch=1:13, col=1:13, legend=1:13)
barplot(roc.m[,"Acc"], names.arg=1:13)

hist(as.numeric(obs), nclass=13) # Distribution of training data 
hist(as.numeric(pred), nclass=13) # Distribution of test data 

# Reference: http://en.wikipedia.org/wiki/Negative_predictive_value
# http://home.comcast.net/~tom.fawcett/public_html/ROCCH/ROCCH-talk-public.html

### AUC 
require(caTools)

# Load MASS library with "cats" data set that have following columns: sex, body
# weight, hart weight. Calculate how good weights are in predicting sex of cats.
# 2 classes; 2 features; 144 samples
library(MASS); data(cats);
colAUC(cats[,2:3], cats[,1], plotROC=TRUE) 

# Load rpart library with "kyphosis" data set that records if kyphosis
# deformation was present after corrective surgery. Calculate how good age, 
# number and position of vertebrae are in predicting successful operation. 
# 2 classes; 3 features; 81 samples
library(rpart); data(kyphosis);
colAUC(kyphosis[,2:4], kyphosis[,1], plotROC=TRUE)


# Example of 3-class 4-feature 150-sample iris data
data(iris)
colAUC(iris[,-5], iris[,5], plotROC=TRUE)
cat("Total AUC: \n"); 
colMeans(colAUC(iris[,-5], iris[,5]))


# 11 class 1-feature 825 samples 

votes <- (rf$votes)
rowSums(votes)

auc <- colAUC(votes, rf$y, plotROC=T)
auc
