# Supplementary material for: Unveiling Undercover Cropland Inside Forests Using Landscape Variables: A Supplement to Remote Sensing Image Classification
Source: PLoS One. 2015 Jun 22;10(6):e0130079. doi: 10.1371/journal.pone.0130079 (PMC4476797; doi:10.1371/journal.pone.0130079)
Supplement: S1 File — (ZIP) [file pone.0130079.s008.zip › Data/MainManuscript/Figure 1/Figure 1b/RandomForest classification/Validation/Centre_of_Sample_Plots.shp.xml]

<?xml version="1.0" encoding="UTF-8"?>
<metadata xml:lang="en"><Esri><CreaDate>20150228</CreaDate><CreaTime>10444500</CreaTime><ArcGISFormat>1.0</ArcGISFormat><SyncOnce>FALSE</SyncOnce><DataProperties><lineage><Process ToolSource="C:\Program Files (x86)\ArcGIS\Desktop10.0\ArcToolbox\Toolboxes\Data Management Tools.tbx\CalculateField" Date="20150210" Time="165152">CalculateField SamplePoints LU_Name "Croplands" VB #</Process><Process ToolSource="C:\Program Files (x86)\ArcGIS\Desktop10.0\ArcToolbox\Toolboxes\Data Management Tools.tbx\CalculateField" Date="20150210" Time="165219">CalculateField SamplePoints LU_Name "Forest" VB #</Process><Process ToolSource="C:\Program Files (x86)\ArcGIS\Desktop10.0\ArcToolbox\Toolboxes\Data Management Tools.tbx\CalculateField" Date="20150210" Time="165300">CalculateField SamplePoints LU_Name "Rocky Barelands" VB #</Process><Process ToolSource="C:\Program Files (x86)\ArcGIS\Desktop10.0\ArcToolbox\Toolboxes\Data Management Tools.tbx\CalculateField" Date="20150210" Time="165328">CalculateField SamplePoints LU_Name "Erica arborea" VB #</Process><Process ToolSource="C:\Program Files (x86)\ArcGIS\Desktop10.0\ArcToolbox\Toolboxes\Data Management Tools.tbx\CalculateField" Date="20150210" Time="165454">CalculateField SamplePoints LU_Name "Lake" VB #</Process><Process ToolSource="C:\Program Files (x86)\ArcGIS\Desktop10.0\ArcToolbox\Toolboxes\Data Management Tools.tbx\CalculateField" Date="20150210" Time="165633">CalculateField SamplePoints LU_Name "Croplands" VB #</Process><Process ToolSource="C:\Program Files (x86)\ArcGIS\Desktop10.0\ArcToolbox\Toolboxes\Data Management Tools.tbx\CalculateField" Date="20150210" Time="165654">CalculateField SamplePoints LU_Name "Forest" VB #</Process><Process ToolSource="C:\Program Files (x86)\ArcGIS\Desktop10.0\ArcToolbox\Toolboxes\Data Management Tools.tbx\CalculateField" Date="20150210" Time="165717">CalculateField SamplePoints LU_Name "Rocky barelands" VB #</Process><Process ToolSource="C:\Program Files (x86)\ArcGIS\Desktop10.0\ArcToolbox\Toolboxes\Data Management Tools.tbx\CalculateField" Date="20150210" Time="165741">CalculateField SamplePoints LU_Name "Erica" VB #</Process><Process ToolSource="C:\Program Files (x86)\ArcGIS\Desktop10.0\ArcToolbox\Toolboxes\Data Management Tools.tbx\CalculateField" Date="20150210" Time="165800">CalculateField SamplePoints LU_Name "Lake" VB #</Process><Process ToolSource="C:\Program Files (x86)\ArcGIS\Desktop10.0\ArcToolbox\Toolboxes\Data Management Tools.tbx\CalculateField" Date="20150210" Time="165901">CalculateField SamplePoints LU_Name "Cropland" VB #</Process><Process ToolSource="C:\Program Files (x86)\ArcGIS\Desktop10.0\ArcToolbox\Toolboxes\Data Management Tools.tbx\CalculateField" Date="20150210" Time="165921">CalculateField SamplePoints LU_Name "Forest" VB #</Process><Process ToolSource="C:\Program Files (x86)\ArcGIS\Desktop10.0\ArcToolbox\Toolboxes\Data Management Tools.tbx\CalculateField" Date="20150210" Time="165943">CalculateField SamplePoints LU_Name "Rocky barelands" VB #</Process><Process ToolSource="C:\Program Files (x86)\ArcGIS\Desktop10.0\ArcToolbox\Toolboxes\Data Management Tools.tbx\CalculateField" Date="20150210" Time="165959">CalculateField SamplePoints LU_Name "Erica" VB #</Process><Process ToolSource="C:\Program Files (x86)\ArcGIS\Desktop10.0\ArcToolbox\Toolboxes\Data Management Tools.tbx\CalculateField" Date="20150210" Time="170015">CalculateField SamplePoints LU_Name "Meadows" VB #</Process><Process ToolSource="c:\program files (x86)\arcgis\desktop10.0\ArcToolbox\Toolboxes\Spatial Analyst Tools.tbx\ExtractValuesToPoints" Date="20150211" Time="170007">ExtractValuesToPoints SamplePoints lulc_finalre2 "E:\PhD_thesis_Data_Results_Yohannes_Ayanu\Paper_3_FinalData\Figures\MainManuscript\Figure 1\Figure 1b\RandomForest classification\Validation\test4\ValPts.shp" NONE VALUE_ONLY</Process><Process ToolSource="C:\Program Files (x86)\ArcGIS\Desktop10.0\ArcToolbox\Toolboxes\Data Management Tools.tbx\CalculateField" Date="20150211" Time="170035">CalculateField ValPts Predicted [RASTERVALU] VB #</Process><Process ToolSource="C:\Program Files (x86)\ArcGIS\Desktop10.0\ArcToolbox\Toolboxes\Data Management Tools.tbx\CalculateField" Date="20150211" Time="170216">CalculateField ValPts Truth [LUID] VB #</Process><Process ToolSource="c:\program files (x86)\arcgis\desktop10.0\ArcToolbox\Toolboxes\Data Management Tools.tbx\Merge" Date="20150224" Time="145019">Merge Valpts_centerofPlots;1_764 C:\Users\Yohannes\Documents\ArcGIS\Default1.gdb\Valpts_centerofPlots_Merge "OBJECTID "OBJECTID" true true false 9 Long 0 9 ,First,#,Valpts_centerofPlots,OBJECTID,-1,-1;X "X" true true false 19 Double 0 0 ,First,#,Valpts_centerofPlots,X,-1,-1;Y "Y" true true false 19 Double 0 0 ,First,#,Valpts_centerofPlots,Y,-1,-1;LUID "LUID" true true false 4 Short 0 4 ,First,#,Valpts_centerofPlots,LUID,-1,-1;filepath "filepath" true true false 254 Text 0 0 ,First,#,1_764,filepath,-1,-1;filename "filename" true true false 254 Text 0 0 ,First,#,1_764,filename,-1,-1;longitude "longitude" true true false 19 Double 15 18 ,First,#,1_764,longitude,-1,-1;latitude "latitude" true true false 19 Double 15 18 ,First,#,1_764,latitude,-1,-1;altitude "altitude" true true false 19 Double 15 18 ,First,#,1_764,altitude,-1,-1;north "north" true true false 1 Text 0 0 ,First,#,1_764,north,-1,-1;direction "direction" true true false 19 Double 15 18 ,First,#,1_764,direction,-1,-1;gps_date "gps_date" true true false 254 Text 0 0 ,First,#,1_764,gps_date,-1,-1;img_date "img_date" true true false 254 Text 0 0 ,First,#,1_764,img_date,-1,-1;LU_ID "LU_ID" true true false 4 Short 0 4 ,First,#,1_764,LU_ID,-1,-1;LU_Name "LU_Name" true true false 50 Text 0 0 ,First,#,1_764,LU_Name,-1,-1"</Process><Process ToolSource="C:\Program Files (x86)\ArcGIS\Desktop10.0\ArcToolbox\Toolboxes\Data Management Tools.tbx\CalculateField" Date="20150224" Time="145117">CalculateField Valpts_centerofPlots_Merge LU_ID [LUID] VB #</Process><Process ToolSource="c:\program files (x86)\arcgis\desktop10.0\ArcToolbox\Toolboxes\Spatial Analyst Tools.tbx\ExtractValuesToPoints" Date="20150224" Time="145335">ExtractValuesToPoints Valpts_centerofPlots_Merge lulc_finalre2 "E:\PhD_thesis_Data_Results_Yohannes_Ayanu\Paper_3_FinalData\Figures\MainManuscript\Figure 1\Figure 1b\RandomForest classification\Validation\TrimblePhotos_points\Trimble_Photos_plus_Plot_centerpts.shp" NONE VALUE_ONLY</Process><Process ToolSource="C:\Program Files (x86)\ArcGIS\Desktop10.0\ArcToolbox\Toolboxes\Data Management Tools.tbx\CalculateField" Date="20150224" Time="145407">CalculateField Trimble_Photos_plus_Plot_centerpts Predict [RASTERVALU] VB #</Process><Process ToolSource="C:\Program Files (x86)\ArcGIS\Desktop10.0\ArcToolbox\Toolboxes\Data Management Tools.tbx\CalculateField" Date="20150224" Time="145417">CalculateField Trimble_Photos_plus_Plot_centerpts Truth [LU_ID] VB #</Process></lineage><itemProps><itemName Sync="TRUE">Valpts_centerofPlots_Merge</itemName><imsContentType Sync="TRUE">002</imsContentType><itemLocation><linkage Sync="TRUE">file://\\BTGNKC\C$\Users\Yohannes\Documents\ArcGIS\Default1.gdb</linkage><protocol Sync="TRUE">Local Area Network</protocol></itemLocation></itemProps><coordRef><type Sync="TRUE">Projected</type><geogcsn Sync="TRUE">GCS_WGS_1984</geogcsn><csUnits Sync="TRUE">Linear Unit: Meter (1.000000)</csUnits><projcsn Sync="TRUE">WGS_1984_UTM_Zone_37N</projcsn><peXml Sync="TRUE">&lt;ProjectedCoordinateSystem xsi:type='typens:ProjectedCoordinateSystem' xmlns:xsi='http://www.w3.org/2001/XMLSchema-instance' xmlns:xs='http://www.w3.org/2001/XMLSchema' xmlns:typens='http://www.esri.com/schemas/ArcGIS/10.0'&gt;&lt;WKT&gt;PROJCS[&amp;quot;WGS_1984_UTM_Zone_37N&amp;quot;,GEOGCS[&amp;quot;GCS_WGS_1984&amp;quot;,DATUM[&amp;quot;D_WGS_1984&amp;quot;,SPHEROID[&amp;quot;WGS_1984&amp;quot;,6378137.0,298.257223563]],PRIMEM[&amp;quot;Greenwich&amp;quot;,0.0],UNIT[&amp;quot;Degree&amp;quot;,0.0174532925199433]],PROJECTION[&amp;quot;Transverse_Mercator&amp;quot;],PARAMETER[&amp;quot;False_Easting&amp;quot;,500000.0],PARAMETER[&amp;quot;False_Northing&amp;quot;,0.0],PARAMETER[&amp;quot;Central_Meridian&amp;quot;,39.0],PARAMETER[&amp;quot;Scale_Factor&amp;quot;,0.9996],PARAMETER[&amp;quot;Latitude_Of_Origin&amp;quot;,0.0],UNIT[&amp;quot;Meter&amp;quot;,1.0],AUTHORITY[&amp;quot;EPSG&amp;quot;,32637]]&lt;/WKT&gt;&lt;XOrigin&gt;-5120900&lt;/XOrigin&gt;&lt;YOrigin&gt;-9998100&lt;/YOrigin&gt;&lt;XYScale&gt;10000&lt;/XYScale&gt;&lt;ZOrigin&gt;-100000&lt;/ZOrigin&gt;&lt;ZScale&gt;10000&lt;/ZScale&gt;&lt;MOrigin&gt;-100000&lt;/MOrigin&gt;&lt;MScale&gt;10000&lt;/MScale&gt;&lt;XYTolerance&gt;0.001&lt;/XYTolerance&gt;&lt;ZTolerance&gt;0.001&lt;/ZTolerance&gt;&lt;MTolerance&gt;0.001&lt;/MTolerance&gt;&lt;HighPrecision&gt;true&lt;/HighPrecision&gt;&lt;WKID&gt;32637&lt;/WKID&gt;&lt;/ProjectedCoordinateSystem&gt;</peXml></coordRef></DataProperties><SyncDate>20150224</SyncDate><SyncTime>14501900</SyncTime><ModDate>20150224</ModDate><ModTime>14501900</ModTime></Esri><dataIdInfo><envirDesc Sync="TRUE">Microsoft Windows 7 Version 6.1 (Build 7601) Service Pack 1; ESRI ArcGIS 10.0.5.4400</envirDesc><dataLang><languageCode value="eng" Sync="TRUE"></languageCode><countryCode value="USA" Sync="TRUE"></countryCode></dataLang><idCitation><resTitle Sync="TRUE">Valpts_centerofPlots_Merge</resTitle><presForm><PresFormCd value="005" Sync="TRUE"></PresFormCd></presForm></idCitation><spatRpType><SpatRepTypCd value="001" Sync="TRUE"></SpatRepTypCd></spatRpType></dataIdInfo><mdLang><languageCode value="eng" Sync="TRUE"></languageCode><countryCode value="USA" Sync="TRUE"></countryCode></mdLang><distInfo><distFormat><formatName Sync="TRUE">File Geodatabase Feature Class</formatName></distFormat></distInfo><mdHrLv><ScopeCd value="005" Sync="TRUE"></ScopeCd></mdHrLv><mdHrLvName Sync="TRUE">dataset</mdHrLvName><refSysInfo><RefSystem><refSysID><identCode code="32637" Sync="TRUE"></identCode><idCodeSpace Sync="TRUE">EPSG</idCodeSpace><idVersion Sync="TRUE">7.4.1</idVersion></refSysID></RefSystem></refSysInfo><spatRepInfo><VectSpatRep><geometObjs Name="Valpts_centerofPlots_Merge"><geoObjTyp><GeoObjTypCd value="004" Sync="TRUE"></GeoObjTypCd></geoObjTyp><geoObjCnt Sync="TRUE">0</geoObjCnt></geometObjs><topLvl><TopoLevCd value="001" Sync="TRUE"></TopoLevCd></topLvl></VectSpatRep></spatRepInfo><spdoinfo><ptvctinf><esriterm><efeatyp Sync="TRUE">Simple</efeatyp><efeageom code="1" Sync="TRUE"></efeageom><esritopo Sync="TRUE">FALSE</esritopo><efeacnt Sync="TRUE">0</efeacnt><spindex Sync="TRUE">TRUE</spindex><linrefer Sync="TRUE">FALSE</linrefer></esriterm></ptvctinf></spdoinfo><eainfo><detailed Name="Valpts_centerofPlots_Merge"><enttyp><enttypl Sync="TRUE">Valpts_centerofPlots_Merge</enttypl><enttypt Sync="TRUE">Feature Class</enttypt><enttypc Sync="TRUE">0</enttypc></enttyp><attr><attrlabl Sync="TRUE">OBJECTID_1</attrlabl><attalias Sync="TRUE">OBJECTID_1</attalias><attrtype Sync="TRUE">OID</attrtype><attwidth Sync="TRUE">4</attwidth><atprecis Sync="TRUE">0</atprecis><attscale Sync="TRUE">0</attscale><attrdef Sync="TRUE">Internal feature number.</attrdef><attrdefs Sync="TRUE">ESRI</attrdefs><attrdomv><udom Sync="TRUE">Sequential unique whole numbers that are automatically generated.</udom></attrdomv></attr><attr><attrlabl Sync="TRUE">Shape</attrlabl><attalias Sync="TRUE">Shape</attalias><attrtype Sync="TRUE">Geometry</attrtype><attwidth Sync="TRUE">0</attwidth><atprecis Sync="TRUE">0</atprecis><attscale Sync="TRUE">0</attscale><attrdef Sync="TRUE">Feature geometry.</attrdef><attrdefs Sync="TRUE">ESRI</attrdefs><attrdomv><udom Sync="TRUE">Coordinates defining the features.</udom></attrdomv></attr><attr><attrlabl Sync="TRUE">OBJECTID</attrlabl><attalias Sync="TRUE">OBJECTID</attalias><attrtype Sync="TRUE">Integer</attrtype><attwidth Sync="TRUE">4</attwidth><atprecis Sync="TRUE">0</atprecis><attscale Sync="TRUE">0</attscale></attr><attr><attrlabl Sync="TRUE">X</attrlabl><attalias Sync="TRUE">X</attalias><attrtype Sync="TRUE">Double</attrtype><attwidth Sync="TRUE">8</attwidth><atprecis Sync="TRUE">0</atprecis><attscale Sync="TRUE">0</attscale></attr><attr><attrlabl Sync="TRUE">Y</attrlabl><attalias Sync="TRUE">Y</attalias><attrtype Sync="TRUE">Double</attrtype><attwidth Sync="TRUE">8</attwidth><atprecis Sync="TRUE">0</atprecis><attscale Sync="TRUE">0</attscale></attr><attr><attrlabl Sync="TRUE">LUID</attrlabl><attalias Sync="TRUE">LUID</attalias><attrtype Sync="TRUE">SmallInteger</attrtype><attwidth Sync="TRUE">2</attwidth><atprecis Sync="TRUE">0</atprecis><attscale Sync="TRUE">0</attscale></attr><attr><attrlabl Sync="TRUE">filepath</attrlabl><attalias Sync="TRUE">filepath</attalias><attrtype Sync="TRUE">String</attrtype><attwidth Sync="TRUE">254</attwidth><atprecis Sync="TRUE">0</atprecis><attscale Sync="TRUE">0</attscale></attr><attr><attrlabl Sync="TRUE">filename</attrlabl><attalias Sync="TRUE">filename</attalias><attrtype Sync="TRUE">String</attrtype><attwidth Sync="TRUE">254</attwidth><atprecis Sync="TRUE">0</atprecis><attscale Sync="TRUE">0</attscale></attr><attr><attrlabl Sync="TRUE">longitude</attrlabl><attalias Sync="TRUE">longitude</attalias><attrtype Sync="TRUE">Double</attrtype><attwidth Sync="TRUE">8</attwidth><atprecis Sync="TRUE">0</atprecis><attscale Sync="TRUE">0</attscale></attr><attr><attrlabl Sync="TRUE">latitude</attrlabl><attalias Sync="TRUE">latitude</attalias><attrtype Sync="TRUE">Double</attrtype><attwidth Sync="TRUE">8</attwidth><atprecis Sync="TRUE">0</atprecis><attscale Sync="TRUE">0</attscale></attr><attr><attrlabl Sync="TRUE">altitude</attrlabl><attalias Sync="TRUE">altitude</attalias><attrtype Sync="TRUE">Double</attrtype><attwidth Sync="TRUE">8</attwidth><atprecis Sync="TRUE">0</atprecis><attscale Sync="TRUE">0</attscale></attr><attr><attrlabl Sync="TRUE">north</attrlabl><attalias Sync="TRUE">north</attalias><attrtype Sync="TRUE">String</attrtype><attwidth Sync="TRUE">1</attwidth><atprecis Sync="TRUE">0</atprecis><attscale Sync="TRUE">0</attscale></attr><attr><attrlabl Sync="TRUE">direction</attrlabl><attalias Sync="TRUE">direction</attalias><attrtype Sync="TRUE">Double</attrtype><attwidth Sync="TRUE">8</attwidth><atprecis Sync="TRUE">0</atprecis><attscale Sync="TRUE">0</attscale></attr><attr><attrlabl Sync="TRUE">gps_date</attrlabl><attalias Sync="TRUE">gps_date</attalias><attrtype Sync="TRUE">String</attrtype><attwidth Sync="TRUE">254</attwidth><atprecis Sync="TRUE">0</atprecis><attscale Sync="TRUE">0</attscale></attr><attr><attrlabl Sync="TRUE">img_date</attrlabl><attalias Sync="TRUE">img_date</attalias><attrtype Sync="TRUE">String</attrtype><attwidth Sync="TRUE">254</attwidth><atprecis Sync="TRUE">0</atprecis><attscale Sync="TRUE">0</attscale></attr><attr><attrlabl Sync="TRUE">LU_ID</attrlabl><attalias Sync="TRUE">LU_ID</attalias><attrtype Sync="TRUE">SmallInteger</attrtype><attwidth Sync="TRUE">2</attwidth><atprecis Sync="TRUE">0</atprecis><attscale Sync="TRUE">0</attscale></attr><attr><attrlabl Sync="TRUE">LU_Name</attrlabl><attalias Sync="TRUE">LU_Name</attalias><attrtype Sync="TRUE">String</attrtype><attwidth Sync="TRUE">50</attwidth><atprecis Sync="TRUE">0</atprecis><attscale Sync="TRUE">0</attscale></attr></detailed></eainfo><mdDateSt Sync="TRUE">20150224</mdDateSt></metadata>
