# Supplementary material for: Unveiling Undercover Cropland Inside Forests Using Landscape Variables: A Supplement to Remote Sensing Image Classification
Source: PLoS One. 2015 Jun 22;10(6):e0130079. doi: 10.1371/journal.pone.0130079 (PMC4476797; doi:10.1371/journal.pone.0130079)
Supplement: S1 File — (ZIP) [file pone.0130079.s008.zip › Data/MainManuscript/Figure 2/Data/CSV/SamplePlots_UndercoverCropland_topopars.csv]

PID	X	Y	Perc_FarmT	UCLA_ha	southasp	slope	Elevation	eastasp	westasp	northasp	D_Settlem	D_NP
1	543825	772699	10	3.598806	0.014999	10.249099	2487.419921	0.14	0.0925	0.239999	11.913456	12.734106
135	546772	768346	5	1.799403	0.092105	12.752699	2702.73999	0.063157	0.115789	0.236842	15.278129	7.647798
28	547483	767619	10	3.598806	0.033333	7.0732	2755.929931	0.033333	0.191666	0.170833	15.983287	6.633866
30	539986	779045	0	0	0.172499	4.210209	2336.429931	0.112499	0.087499	0.15	10.470268	19.523802
31	541827	777370	0	0	0.086842	9.19124	2355.360107	0.071052	0.157894	0.178947	10.279201	17.131644
32	536895	789498	0	0	0.171745	17.0097	2329.70996	0.196675	0.080332	0.083102	14.994307	27.050855
33	534913	788102	0	0	0.142499	5.44328	2340.030029	0.125	0.094999	0.125	15.252809	28.220926
34	541441	792093	0	0	0.1875	3.72737	2345.050048	0.0825	0.174999	0.072499	14.784374	24.533113
2	538839	790866	0	0	0.1375	2.987109	2322.340087	0.104999	0.1375	0.1225	14.945047	26.007485
35	534715	790913	0	0	0.088642	18.769399	2347.090087	0.080332	0.058171	0.116343	16.837681	29.634849
36	532437	788528	0	0	0.094999	1.998229	2351.25	0.1825	0.0575	0.1525	16.871591	30.561907
38	527517	787139	0	0	0.15	3.672009	2344.889892	0.123684	0.110526	0.13421	19.666253	34.276899
39	526666	785502	0	0	0.189473	16.1788	2326.060058	0.086842	0.105263	0.086842	19.751889	34.075888
40	524530	786636	0	0	0.15	7.64545	2351.22998	0.102631	0.092105	0.136842	21.865156	36.429616
41	524529	785653	0	0	0.126315	4.85502	2322.419921	0.152631	0.068421	0.113157	21.548823	35.792704
42	528235	775948	0	0	0.1	3.217679	2379.310058	0.147368	0.121052	0.128947	17.328768	27.206815
43	526179	777494	0	0	0.13421	9.68006	2375.649902	0.102631	0.097368	0.176315	18.860193	29.757196
44	531413	777900	0	0	0.102631	8.441849	2366.419921	0.157894	0.086842	0.163157	14.835205	25.586282
3	532298	780478	0	0	0.168421	6.063079	2348.669921	0.181578	0.081578	0.139473	14.371903	26.528949
45	534418	780595	0	0	0.188365	4.589859	2348.189941	0.085872	0.127423	0.116343	13.05254	25.012756
47	536964	784321	0	0	0.163157	3.09586	2332.389892	0.094736	0.086842	0.163157	12.635666	24.558565
48	539167	784793	0	0	0.144736	4.905059	2325	0.065789	0.160526	0.128947	11.891534	22.868908
49	533679	784042	0	0	0.1	5.93868	2341.060058	0.078947	0.121052	0.18421	14.287337	27.380996
50	531146	784359	0	0	0.125	6.676949	2333.939941	0.09	0.115	0.172499	16.001273	29.797576
52	528831	791576	0	0	0.165789	3.76325	2359.949951	0.128947	0.131578	0.086842	20.74385	35.223113
53	525977	789494	0	0	0.130193	1.585649	2369.270019	0.141274	0.085872	0.152354	21.814119	36.695691
54	528186	772969	0	0	0.128947	1.65443	2421.360107	0.08421	0.128947	0.168421	18.022365	25.934534
55	525065	772701	0	0	0.127423	5.32516	2421.050048	0.119113	0.130193	0.138504	20.626922	28.733648
56	526560	769634	5	1.799403	0.035175	9.18616	2507.70996	0.22613	0.047738	0.143216	20.617505	26.371814
57	532641	771218	5	1.799403	0.081578	4.717919	2431.139892	0.152631	0.076315	0.226315	15.604952	21.150749
5	532632	768647	10	3.598806	0.107894	3.34927	2487.090087	0.173684	0.057894	0.186842	17.131718	20.263562
58	563837	778231	30	10.796418	0.03047	27.188499	3392.45996	0.00554	0.077562	0.551246	19.700236	0.367459
59	565414	778593	0	0	0.4	25.5314	3437.97998	0.042105	0.005263	0.18421	20.982803	0
60	567753	779947	0	0	0.28421	17.5009	3448.760009	0.036842	0.073684	0.126315	22.84276	0.825141
61	571773	780113	0	0	0.013157	25.7191	3661.639892	0.002631	0.307894	0.094736	26.563417	1.300092
6	564754	777508	20	7.197612	0.43	16.7716	3263.030029	0.0775	0	0	20.664782	0
62	557385	778624	0	0	0.218421	15.3673	2670.550048	0.163157	0.063157	0.073684	14.532326	3.892548
63	553605	777576	0	0	0.189473	3.527559	2490.659912	0.076315	0.126315	0.118421	12.591312	6.778805
64	554838	780309	5	1.799403	0.157894	7.91644	2504.199951	0.057894	0.168421	0.13421	12.50249	6.895712
12	553619	779939	0	0	0.041551	5.840069	2506.379882	0.01108	0.108033	0.451523	11.930361	7.875628
7	547759	783842	0	0	0.142105	5.43507	2355.850097	0.060526	0.123684	0.173684	10.287234	14.80584
67	550708	786597	0	0	0.121883	5.53106	2369.810058	0.077562	0.146814	0.119113	11.060787	13.867089
68	549310	789266	0	0	0.097368	4.999199	2339.909912	0.081578	0.107894	0.155263	11.861707	16.717079
69	550598	788276	0	0	0.102499	2.798049	2366.510009	0.1	0.109999	0.1975	11.499592	15.108489
8	550526	781542	0	0	0.052631	1.617769	2402.20996	0.063157	0.207894	0.165789	10.598861	11.34592
70	552603	779584	0	0	0.1	4.01808	2452.199951	0.0775	0.172499	0.147499	11.54219	8.674455
71	555273	778149	10	3.598806	0.23421	14.4601	2534.830078	0.021052	0.057894	0.207894	13.313606	5.647056
72	547742	782028	0	0	0.1075	4.71491	2373.169921	0.0925	0.1	0.142499	10.089647	14.099013
73	523880	780248	1	0.35988	0.286842	3.076189	2357.72998	0.1	0.068421	0.05	21.000601	33.143737
74	538286	769794	10	3.598806	0.085872	3.01746	2502.379882	0.052631	0.268698	0.110803	14.17653	15.439471
75	548111	776063	0	0	0.06336	6.575049	2444.22998	0.06887	0.242424	0.077134	11.000794	10.912844
9	537478	770697	0	0	0.025	9.417059	2440.310058	0.1075	0.28	0.109999	13.744479	16.57707
76	554247	776488	10	3.598806	0.005037	9.417659	2611.020019	0.130982	0.09068	0.214105	13.372417	5.666858
77	553240	776726	5	1.799403	0	7.182129	2572.330078	0.014999	0.079999	0.407499	12.724935	6.65193
78	555274	775515	0	0	0.005263	8.483489	2656	0.03421	0.247368	0.181578	14.387478	4.284767
79	556249	775654	0	0	0.009999	10.691499	2711.939941	0.127499	0.045	0.347499	14.902361	3.521949
10	557468	775481	10	3.598806	0.00277	12.088	2700.800048	0.116343	0.00277	0.321329	15.755813	2.388988
80	555828	776987	5	1.799403	0.148351	12.335499	2547.389892	0.046703	0.118131	0.123626	14.074055	4.571338
81	549275	776476	0	0	0.071052	5.140659	2455.629882	0.076315	0.168421	0.18421	11.153593	10.046657
82	552559	776897	0	0	0.005376	2.96178	2533.939941	0.029569	0.147849	0.408602	12.323498	7.323295
83	558435	777322	5	1.799403	0.116455	6.737239	2612.770019	0.060759	0.078481	0.263291	15.700221	2.426108
84	561319	776124	0	0	0	33.563098	2840.199951	0.009999	0.0125	0.54	18.277037	0
11	560207	775968	0	0	0.0125	35.8983	2913.780029	0.009999	0.0175	0.6625	17.49001	0.272193
85	559744	775320	20	7.197612	0.33	11.687	2936.530029	0.007499	0.087499	0.007499	17.408826	0.357369
86	558915	775681	60	21.592836	0.0625	15.3113	2772.830078	0	0.419999	0.0125	16.664337	1.253636
87	556409	772905	20	7.197612	0.144736	22.3742	2856.429931	0.031578	0.073684	0.268421	16.355015	2.06934
88	554975	774524	10	3.598806	0.023684	12.996399	2866.129882	0.007894	0.13421	0.449999	14.68908	4.066958
89	555377	773382	80	28.790448	0.449999	31.460599	2872.169921	0.013157	0.086842	0.028947	15.497836	3.206025
65	553619	773552	0	0	0.041551	5.840069	2506.379882	0.01108	0.108033	0.451523	11.930361	7.875628
90	551733	776520	0	0	0.026315	19.092399	2483.260009	0.060526	0.310526	0.157894	12.088819	7.856582
91	552499	774779	5	1.799403	0.036011	4.58014	2633.810058	0.01108	0.166204	0.307479	13.240527	6.405164
92	561827	781493	90	32.389254	0.045	22.9025	3155.810058	0.007499	0.119999	0.4	17.391236	3.638857
13	560189	781795	10	3.598806	0.171052	14.0458	2967.5	0.010526	0.044736	0.310526	16.007817	4.478684
93	563441	782016	10	3.598806	0.110526	9.605139	3255.830078	0.118421	0.126315	0.036842	18.72144	3.493528
94	563229	780937	50	17.99403	0.302631	18.248699	3083.72998	0.168421	0.05	0.007894	18.661505	2.862938
95	561441	779357	30	10.796418	0.371191	11.040499	2720.189941	0.01385	0.01939	0.224376	17.436964	1.779598
14	562430	780005	20	7.197612	0.232686	7.56531	2865.290039	0.074792	0.085872	0.00831	18.129036	2.091049
96	559287	779173	20	7.197612	0.278947	3.83661	2636.949951	0.013157	0.078947	0.228947	15.773532	2.525548
97	556662	779765	5	1.799403	0.268421	10.107799	2565.95996	0.002631	0.065789	0.194736	13.724604	5.019548
98	552518	783185	0	0	0.207756	6.47523	2447.95996	0.02493	0.069252	0.232686	11.199108	10.339992
99	553596	784024	0	0	0.176315	4.991829	2465	0.021052	0.136842	0.155263	11.620117	9.999193
15	554161	785164	5	1.799403	0.039999	8.75236	2455.46997	0.052499	0.127499	0.222499	11.903366	10.402528
100	555339	787584	0	0	0.145604	7.096839	2448.330078	0.074175	0.167582	0.140109	12.793241	11.690068
101	554733	786361	0	0	0.053708	8.23291	2453.429931	0.023017	0.204603	0.258312	12.290031	10.98213
102	557221	784027	25	8.997015	0.236842	9.346819	2569.330078	0.007894	0.031578	0.328947	13.653908	7.668289
16	556559	785891	15	5.398209	0.085872	20.766	2543.030029	0.00554	0.157894	0.329639	13.284092	9.618541
17	549578	768976	20	7.197612	0.055263	12.4532	2811.149902	0.026315	0.271052	0.110526	15.56401	5.954404
105	547975	768355	5	1.799403	0.036842	16.210399	2729.780029	0.039473	0.271052	0.139473	15.549907	6.749572
106	551064	769778	35	12.595821	0.05	8.765199	2843.97998	0.014999	0.284999	0.144999	15.536576	5.366565
107	552022	771202	5	1.799403	0.054999	19.0356	2822.580078	0.025	0.104999	0.317499	15.01561	5.258336
108	549343	771338	10	3.598806	0.077747	17.2875	2627.530029	0.026809	0.193029	0.1689	13.875819	7.689075
109	550524	771786	10	3.598806	0.097499	2.545569	2713.860107	0.027499	0.3	0.079999	14.024609	6.859919
18	552041	778823	0	0	0.057894	9.930379	2476.169921	0.08421	0.081578	0.331578	11.483617	8.762226
110	550633	777686	5	1.799403	0.036842	9.73698	2449	0.081578	0.118421	0.257894	11.231521	9.381004
111	548378	778952	0	0	0.091412	10.249199	2398.919921	0.102493	0.174515	0.105263	10.330206	11.966814
112	549037	778065	0	0	0.097499	14.362999	2428.060058	0.102499	0.142499	0.1225	10.619867	10.961076
19	548855	780586	0	0	0.119999	6.352839	2390.199951	0.094999	0.155	0.1825	10.268286	12.400888
113	550400	783447	0	0	0.107894	2.589289	2384.449951	0.107894	0.144736	0.131578	10.586824	12.281095
114	560604	783963	45	16.194627	0.018421	24.3243	2866.22998	0.055263	0.021052	0.302631	16.20343	6.335007
20	562068	783441	20	7.197612	0	10.552	3047.770019	0.028947	0.05	0.492105	17.440916	5.471433
115	562083	782613	40	14.395224	0.293628	5.20366	3125.030029	0.00277	0.271468	0.01662	17.496056	4.715696
116	560119	782978	10	3.598806	0.02216	18.108699	2926.139892	0.077562	0.044321	0.296398	15.844076	5.590231
117	558882	783375	5	1.799403	0.08421	16.0862	2786.850097	0	0.302631	0.144736	14.862306	6.363167
21	552711	770036	25	8.997015	0.015789	9.2277	2945.300048	0.097368	0.078947	0.221052	16.068924	4.123474
118	554342	769404	0	0	0.01939	19.735	3010.610107	0.157894	0.01108	0.166204	17.265568	2.381402
119	557838	791940	0	0	0.01385	3.844409	2494.389892	0.102493	0.038781	0.332409	15.933416	14.697467
22	553456	767809	0	0	0.210526	11.5612	3205.780029	0.058479	0.181286	0.102339	17.913688	2.269949
120	554217	767757	0	0	0.006191	36.996299	3240.159912	0.061919	0.095975	0.281733	18.305067	1.663689
121	553636	768825	0	0	0.01939	5.01022	3175.21997	0.166204	0.110803	0.227146	17.302027	2.757151
23	559583	784098	20	7.197612	0.047499	9.734869	2737.030029	0.002499	0.1075	0.275	15.38823	6.831843
122	557392	782807	10	3.598806	0.002631	14.857299	2653.20996	0.036842	0.060526	0.431578	13.796643	6.545771
123	564496	789841	15	5.398209	0.00831	22.7289	2702.780029	0.263157	0.00554	0.099722	20.525169	10.113363
24	565755	787352	20	7.197612	0.010928	2.05678	2969.679931	0.193989	0.02459	0.20765	21.063607	7.488948
124	564434	787011	10	3.598806	0.026315	10.3058	3247	0.136842	0.247368	0.171052	19.792566	7.356715
125	564090	787887	40	14.395224	0.0425	20.6779	3194.689941	0.0575	0.282499	0.032499	19.649895	8.291153
126	561193	789058	5	1.799403	0.210526	3.459769	2820.040039	0.038781	0.083102	0.188365	17.381625	10.473799
127	562559	788926	25	8.997015	0.0575	8.598549	2926.050048	0	0.25	0.0675	18.540246	9.766333
25	559220	789481	0	0	0.271052	19.944999	2613.71997	0.060526	0.089473	0.068421	15.88807	11.89286
128	552086	790557	0	0	0.073684	6.57735	2415.949951	0.031578	0.444736	0.044736	12.527466	15.938115
129	550748	791173	5	1.799403	0.060526	2.87365	2342.699951	0.03421	0.257894	0.15	12.729148	17.219107
130	549371	791706	0	0	0.11282	14.3743	2346.050048	0.058974	0.176923	0.11282	13.07717	18.48902
131	562505	791155	15	5.398209	0.099722	13.317799	2563.370117	0.01108	0.191135	0.160664	19.227056	11.877849
26	560878	792478	5	1.799403	0.342105	6.258639	2569.439941	0.010526	0.157894	0	18.441241	13.691639
132	552986	791857	0	0	0.007499	5.780469	2444.070068	0	0.317499	0.104999	13.374348	16.567871
133	554165	790493	0	0	0.141274	2.94741	2550.790039	0.088642	0.157894	0.074792	13.014205	14.805776
134	556228	790277	0	0	0.1075	7.483689	2508.71997	0.0925	0.117499	0.127499	14.030377	13.757601
27	558093	789773	0	0	0.325966	3.645819	2607.050048	0.011049	0.204419	0.005524	15.135523	12.646651
29	544676	770632	0	0	0.081578	11.284799	2555.439941	0.131578	0.168421	0.157894	13.298943	10.731046
4	530065	773122	20	7.197612	0.039473	2.605249	2427.889892	0.165789	0.047368	0.276315	16.565115	24.285043
51	539637	772701	0	0	0.069252	13.614399	2422.949951	0.108033	0.188365	0.213296	12.099054	15.89674
103	556559	783581	0	0	0.085872	20.766	2543.030029	0.00554	0.157894	0.329639	13.284092	9.618541
104	555156	782597	10	3.598806	0.028947	8.733289	2612.47998	0.005263	0.18421	0.315789	12.405396	7.885405
37	529113	786833	0	0	0.131578	9.243519	2342.129882	0.08421	0.15	0.13421	19.666253	33.45781
46	537941	782294	0	0	0.181578	4.07451	2324.949951	0.118421	0.097368	0.118421	17.328768	26.174821
66	547513	788475	0	0	0.092105	1.96745	2332.25	0.110526	0.142105	0.189473	10.287234	16.717079
136	558871	776682	5	1.799403	0.033333	7.0732	2755.929931	0.033333	0.191666	0.170833	15.700221	2.388988
