# Supplementary material for: Unveiling Undercover Cropland Inside Forests Using Landscape Variables: A Supplement to Remote Sensing Image Classification
Source: PLoS One. 2015 Jun 22;10(6):e0130079. doi: 10.1371/journal.pone.0130079 (PMC4476797; doi:10.1371/journal.pone.0130079)
Supplement: S1 File — (ZIP) [file pone.0130079.s008.zip › Data/MainManuscript/Figure 2/Data/ShapeFile/SamplePlots_UCLA_topo_pars_060215.shp.xml]

<?xml version="1.0" encoding="UTF-8"?>
<metadata xml:lang="en"><Esri><CreaDate>20150206</CreaDate><CreaTime>17560800</CreaTime><SyncOnce>FALSE</SyncOnce><DataProperties><lineage><Process ToolSource="C:\Program Files (x86)\ArcGIS\Desktop10.0\ArcToolbox\Toolboxes\Data Management Tools.tbx\CalculateField" Date="20141106" Time="170918">CalculateField Export_Output_5 D_Settlem [Distance_t] VB #</Process><Process ToolSource="C:\Program Files (x86)\ArcGIS\Desktop10.0\ArcToolbox\Toolboxes\Data Management Tools.tbx\CalculateField" Date="20141106" Time="170928">CalculateField Export_Output_5 D_NP [Distance_1] VB #</Process><Process ToolSource="C:\Program Files (x86)\ArcGIS\Desktop10.0\ArcToolbox\Toolboxes\Data Management Tools.tbx\CalculateField" Date="20150206" Time="100847">CalculateField SamplePlots_UCLA_topo_pars test "359880.648305 / [UCLA_ha]" VB #</Process><Process ToolSource="C:\Program Files (x86)\ArcGIS\Desktop10.0\ArcToolbox\Toolboxes\Data Management Tools.tbx\CalculateField" Date="20150206" Time="100907">CalculateField SamplePlots_UCLA_topo_pars test " [UCLA_ha] /359880.648305 " VB #</Process><Process ToolSource="C:\Program Files (x86)\ArcGIS\Desktop10.0\ArcToolbox\Toolboxes\Data Management Tools.tbx\CalculateField" Date="20150206" Time="100941">CalculateField SamplePlots_UCLA_topo_pars test " [UCLA_ha] /359880" VB #</Process><Process ToolSource="C:\Program Files (x86)\ArcGIS\Desktop10.0\ArcToolbox\Toolboxes\Data Management Tools.tbx\CalculateField" Date="20150206" Time="101017">CalculateField SamplePlots_UCLA_topo_pars test "( [UCLA_ha] /359880.648305)*100 " VB #</Process><Process ToolSource="C:\Program Files (x86)\ArcGIS\Desktop10.0\ArcToolbox\Toolboxes\Data Management Tools.tbx\CalculateField" Date="20150206" Time="101208">CalculateField SamplePlots_UCLA_topo_pars test " [UCLA_ha] *100 " VB #</Process><Process ToolSource="C:\Program Files (x86)\ArcGIS\Desktop10.0\ArcToolbox\Toolboxes\Data Management Tools.tbx\CalculateField" Date="20150206" Time="101516">CalculateField SamplePlots_UCLA_topo_pars test "359880.648305 / [UCLA_ha]" VB #</Process><Process ToolSource="C:\Program Files (x86)\ArcGIS\Desktop10.0\ArcToolbox\Toolboxes\Data Management Tools.tbx\CalculateField" Date="20150206" Time="102402">CalculateField SamplePlots_UCLA_topo_pars test [UCLA_ha]*10000 VB #</Process><Process ToolSource="C:\Program Files (x86)\ArcGIS\Desktop10.0\ArcToolbox\Toolboxes\Data Management Tools.tbx\CalculateField" Date="20150206" Time="102535">CalculateField SamplePlots_UCLA_topo_pars test2 [test]/35988.06 VB #</Process><Process ToolSource="C:\Program Files (x86)\ArcGIS\Desktop10.0\ArcToolbox\Toolboxes\Data Management Tools.tbx\CalculateField" Date="20150206" Time="102554">CalculateField SamplePlots_UCLA_topo_pars test2 ([test]/35988.06)*100 VB #</Process><Process ToolSource="C:\Program Files (x86)\ArcGIS\Desktop10.0\ArcToolbox\Toolboxes\Data Management Tools.tbx\CalculateField" Date="20150206" Time="102611">CalculateField SamplePlots_UCLA_topo_pars test2 ([test]/35988.06) VB #</Process><Process ToolSource="C:\Program Files (x86)\ArcGIS\Desktop10.0\ArcToolbox\Toolboxes\Data Management Tools.tbx\CalculateField" Date="20150206" Time="102725">CalculateField SamplePlots_UCLA_topo_pars test2 ([test]/35988.06)*10 VB #</Process><Process ToolSource="c:\program files (x86)\arcgis\desktop10.0\ArcToolbox\Toolboxes\Data Management Tools.tbx\Merge" Date="20150206" Time="171804">Merge SamplePlots_UCLA_topo_pars;Export_Output_3 C:\Users\Yohannes\Documents\ArcGIS\Default1.gdb\SamplePlots_UCLA_topo_pars_M1 "OBJECTID_1 "OBJECTID_1" true true false 9 Long 0 9 ,First,#,SamplePlots_UCLA_topo_pars,OBJECTID_1,-1,-1,Export_Output_3,OBJECTID_1,-1,-1;X "X" true true false 19 Double 0 0 ,First,#,SamplePlots_UCLA_topo_pars,X,-1,-1,Export_Output_3,X,-1,-1;Y "Y" true true false 19 Double 0 0 ,First,#,SamplePlots_UCLA_topo_pars,Y,-1,-1,Export_Output_3,Y,-1,-1;Date_ "Date_" true true false 254 Text 0 0 ,First,#,SamplePlots_UCLA_topo_pars,Date_,-1,-1;southasp "southasp" true true false 19 Double 0 0 ,First,#,SamplePlots_UCLA_topo_pars,southasp,-1,-1,Export_Output_3,SouthAsp,-1,-1;slope "slope" true true false 19 Double 0 0 ,First,#,SamplePlots_UCLA_topo_pars,slope,-1,-1,Export_Output_3,Slope,-1,-1;Elevation "Elevation" true true false 19 Double 0 0 ,First,#,SamplePlots_UCLA_topo_pars,Elevation,-1,-1,Export_Output_3,Elevation,-1,-1;eastasp "eastasp" true true false 19 Double 0 0 ,First,#,SamplePlots_UCLA_topo_pars,eastasp,-1,-1,Export_Output_3,EastAsp,-1,-1;westasp "westasp" true true false 19 Double 0 0 ,First,#,SamplePlots_UCLA_topo_pars,westasp,-1,-1,Export_Output_3,WestAsp,-1,-1;northasp "northasp" true true false 19 Double 0 0 ,First,#,SamplePlots_UCLA_topo_pars,northasp,-1,-1,Export_Output_3,NorthAsp,-1,-1;D_Settlem "D_Settlem" true true false 19 Double 0 0 ,First,#,SamplePlots_UCLA_topo_pars,D_Settlem,-1,-1;D_NP "D_NP" true true false 19 Double 0 0 ,First,#,SamplePlots_UCLA_topo_pars,D_NP,-1,-1;FarmTrees "FarmTrees" true true false 19 Double 0 0 ,First,#,SamplePlots_UCLA_topo_pars,FarmTrees,-1,-1;UCLA_ha "UCLA_ha" true true false 19 Double 0 0 ,First,#,SamplePlots_UCLA_topo_pars,UCLA_ha,-1,-1;PID "PID" true true false 4 Short 0 4 ,First,#,SamplePlots_UCLA_topo_pars,PID,-1,-1,Export_Output_3,PID,-1,-1"</Process><Process ToolSource="C:\Program Files (x86)\ArcGIS\Desktop10.0\ArcToolbox\Toolboxes\Data Management Tools.tbx\CalculateField" Date="20150206" Time="174639">CalculateField SamplePlots_UCLA_topo_pars_M1 Perc_FarmTrees [FarmTrees] VB #</Process><Process ToolSource="C:\Program Files (x86)\ArcGIS\Desktop10.0\ArcToolbox\Toolboxes\Data Management Tools.tbx\CalculateField" Date="20150207" Time="115859">CalculateField SamplePlots_UCLA_topo_pars_060215 UCL_Area ([Perc_FarmT] /100)*359880.600001 VB #</Process><Process ToolSource="C:\Program Files (x86)\ArcGIS\Desktop10.0\ArcToolbox\Toolboxes\Data Management Tools.tbx\CalculateField" Date="20150207" Time="120001">CalculateField SamplePlots_UCLA_topo_pars_060215 UCLA_ha "[UCL_Area] /10000" VB #</Process></lineage><itemProps><itemName Sync="TRUE">SamplePlots_UCLA_topo_pars_M1</itemName><imsContentType Sync="TRUE">002</imsContentType><itemLocation><linkage Sync="TRUE">file://\\BTGNKC\E$\PhD_thesis_Data_Results_Yohannes_Ayanu\Paper_3_FinalData\Figures\MainManuscript\Figure 2\Data\ShapeFile\SamplePlots_UCLA_topo_pars_060215</linkage><protocol Sync="TRUE">Local Area Network</protocol></itemLocation></itemProps><coordRef><type Sync="TRUE">Projected</type><geogcsn Sync="TRUE">GCS_WGS_1984</geogcsn><csUnits Sync="TRUE">Linear Unit: Meter (1.000000)</csUnits><projcsn Sync="TRUE">WGS_1984_UTM_Zone_37N</projcsn><peXml Sync="TRUE">&lt;ProjectedCoordinateSystem xsi:type='typens:ProjectedCoordinateSystem' xmlns:xsi='http://www.w3.org/2001/XMLSchema-instance' xmlns:xs='http://www.w3.org/2001/XMLSchema' xmlns:typens='http://www.esri.com/schemas/ArcGIS/10.0'&gt;&lt;WKT&gt;PROJCS[&amp;quot;WGS_1984_UTM_Zone_37N&amp;quot;,GEOGCS[&amp;quot;GCS_WGS_1984&amp;quot;,DATUM[&amp;quot;D_WGS_1984&amp;quot;,SPHEROID[&amp;quot;WGS_1984&amp;quot;,6378137.0,298.257223563]],PRIMEM[&amp;quot;Greenwich&amp;quot;,0.0],UNIT[&amp;quot;Degree&amp;quot;,0.0174532925199433]],PROJECTION[&amp;quot;Transverse_Mercator&amp;quot;],PARAMETER[&amp;quot;False_Easting&amp;quot;,500000.0],PARAMETER[&amp;quot;False_Northing&amp;quot;,0.0],PARAMETER[&amp;quot;Central_Meridian&amp;quot;,39.0],PARAMETER[&amp;quot;Scale_Factor&amp;quot;,0.9996],PARAMETER[&amp;quot;Latitude_Of_Origin&amp;quot;,0.0],UNIT[&amp;quot;Meter&amp;quot;,1.0],AUTHORITY[&amp;quot;EPSG&amp;quot;,32637]]&lt;/WKT&gt;&lt;XOrigin&gt;-5120900&lt;/XOrigin&gt;&lt;YOrigin&gt;-9998100&lt;/YOrigin&gt;&lt;XYScale&gt;10000&lt;/XYScale&gt;&lt;ZOrigin&gt;-100000&lt;/ZOrigin&gt;&lt;ZScale&gt;10000&lt;/ZScale&gt;&lt;MOrigin&gt;-100000&lt;/MOrigin&gt;&lt;MScale&gt;10000&lt;/MScale&gt;&lt;XYTolerance&gt;0.001&lt;/XYTolerance&gt;&lt;ZTolerance&gt;0.001&lt;/ZTolerance&gt;&lt;MTolerance&gt;0.001&lt;/MTolerance&gt;&lt;HighPrecision&gt;true&lt;/HighPrecision&gt;&lt;WKID&gt;32637&lt;/WKID&gt;&lt;/ProjectedCoordinateSystem&gt;</peXml></coordRef><copyHistory><copy source="E:\PhD_thesis_Data_Results_Yohannes_Ayanu\Paper_3_FinalData\Figures\MainManuscript\Figure 3\Data\SamplePlots_UCLA_and_extractedRasterLayers\shapeFile\SamplePlots_UCLA_topo_pars_060215" dest="\\BTGNKC\E$\PhD_thesis_Data_Results_Yohannes_Ayanu\Paper_3_FinalData\Figures\MainManuscript\Figure 2\Data\ShapeFile\SamplePlots_UCLA_topo_pars_060215" date="20150206" time="17560800"></copy></copyHistory></DataProperties><SyncDate>20150206</SyncDate><SyncTime>17180300</SyncTime><ModDate>20150206</ModDate><ModTime>17180300</ModTime></Esri><dataIdInfo><envirDesc Sync="TRUE">Microsoft Windows 7 Version 6.1 (Build 7601) Service Pack 1; ESRI ArcGIS 10.0.5.4400</envirDesc><dataLang><languageCode value="eng" Sync="TRUE"></languageCode><countryCode value="USA" Sync="TRUE"></countryCode></dataLang><idCitation><resTitle Sync="TRUE">SamplePlots_UCLA_topo_pars_M1</resTitle><presForm><PresFormCd value="005" Sync="TRUE"></PresFormCd></presForm></idCitation><spatRpType><SpatRepTypCd value="001" Sync="TRUE"></SpatRepTypCd></spatRpType></dataIdInfo><mdLang><languageCode value="eng" Sync="TRUE"></languageCode><countryCode value="USA" Sync="TRUE"></countryCode></mdLang><distInfo><distFormat><formatName Sync="TRUE">File Geodatabase Feature Class</formatName></distFormat></distInfo><mdHrLv><ScopeCd value="005" Sync="TRUE"></ScopeCd></mdHrLv><mdHrLvName Sync="TRUE">dataset</mdHrLvName><refSysInfo><RefSystem><refSysID><identCode code="32637" Sync="TRUE"></identCode><idCodeSpace Sync="TRUE">EPSG</idCodeSpace><idVersion Sync="TRUE">7.4.1</idVersion></refSysID></RefSystem></refSysInfo><spatRepInfo><VectSpatRep><geometObjs Name="SamplePlots_UCLA_topo_pars_M1"><geoObjTyp><GeoObjTypCd value="002" Sync="TRUE"></GeoObjTypCd></geoObjTyp><geoObjCnt Sync="TRUE">0</geoObjCnt></geometObjs><topLvl><TopoLevCd value="001" Sync="TRUE"></TopoLevCd></topLvl></VectSpatRep></spatRepInfo><spdoinfo><ptvctinf><esriterm><efeatyp Sync="TRUE">Simple</efeatyp><efeageom code="4" Sync="TRUE"></efeageom><esritopo Sync="TRUE">FALSE</esritopo><efeacnt Sync="TRUE">0</efeacnt><spindex Sync="TRUE">TRUE</spindex><linrefer Sync="TRUE">FALSE</linrefer></esriterm></ptvctinf></spdoinfo><eainfo><detailed Name="SamplePlots_UCLA_topo_pars_M1"><enttyp><enttypl Sync="TRUE">SamplePlots_UCLA_topo_pars_M1</enttypl><enttypt Sync="TRUE">Feature Class</enttypt><enttypc Sync="TRUE">0</enttypc></enttyp><attr><attrlabl Sync="TRUE">OBJECTID</attrlabl><attalias Sync="TRUE">OBJECTID</attalias><attrtype Sync="TRUE">OID</attrtype><attwidth Sync="TRUE">4</attwidth><atprecis Sync="TRUE">0</atprecis><attscale Sync="TRUE">0</attscale><attrdef Sync="TRUE">Internal feature number.</attrdef><attrdefs Sync="TRUE">ESRI</attrdefs><attrdomv><udom Sync="TRUE">Sequential unique whole numbers that are automatically generated.</udom></attrdomv></attr><attr><attrlabl Sync="TRUE">Shape</attrlabl><attalias Sync="TRUE">Shape</attalias><attrtype Sync="TRUE">Geometry</attrtype><attwidth Sync="TRUE">0</attwidth><atprecis Sync="TRUE">0</atprecis><attscale Sync="TRUE">0</attscale><attrdef Sync="TRUE">Feature geometry.</attrdef><attrdefs Sync="TRUE">ESRI</attrdefs><attrdomv><udom Sync="TRUE">Coordinates defining the features.</udom></attrdomv></attr><attr><attrlabl Sync="TRUE">OBJECTID_1</attrlabl><attalias Sync="TRUE">OBJECTID_1</attalias><attrtype Sync="TRUE">Integer</attrtype><attwidth Sync="TRUE">4</attwidth><atprecis Sync="TRUE">0</atprecis><attscale Sync="TRUE">0</attscale></attr><attr><attrlabl Sync="TRUE">X</attrlabl><attalias Sync="TRUE">X</attalias><attrtype Sync="TRUE">Double</attrtype><attwidth Sync="TRUE">8</attwidth><atprecis Sync="TRUE">0</atprecis><attscale Sync="TRUE">0</attscale></attr><attr><attrlabl Sync="TRUE">Y</attrlabl><attalias Sync="TRUE">Y</attalias><attrtype Sync="TRUE">Double</attrtype><attwidth Sync="TRUE">8</attwidth><atprecis Sync="TRUE">0</atprecis><attscale Sync="TRUE">0</attscale></attr><attr><attrlabl Sync="TRUE">Date_</attrlabl><attalias Sync="TRUE">Date_</attalias><attrtype Sync="TRUE">String</attrtype><attwidth Sync="TRUE">254</attwidth><atprecis Sync="TRUE">0</atprecis><attscale Sync="TRUE">0</attscale></attr><attr><attrlabl Sync="TRUE">southasp</attrlabl><attalias Sync="TRUE">southasp</attalias><attrtype Sync="TRUE">Double</attrtype><attwidth Sync="TRUE">8</attwidth><atprecis Sync="TRUE">0</atprecis><attscale Sync="TRUE">0</attscale></attr><attr><attrlabl Sync="TRUE">slope</attrlabl><attalias Sync="TRUE">slope</attalias><attrtype Sync="TRUE">Double</attrtype><attwidth Sync="TRUE">8</attwidth><atprecis Sync="TRUE">0</atprecis><attscale Sync="TRUE">0</attscale></attr><attr><attrlabl Sync="TRUE">Elevation</attrlabl><attalias Sync="TRUE">Elevation</attalias><attrtype Sync="TRUE">Double</attrtype><attwidth Sync="TRUE">8</attwidth><atprecis Sync="TRUE">0</atprecis><attscale Sync="TRUE">0</attscale></attr><attr><attrlabl Sync="TRUE">eastasp</attrlabl><attalias Sync="TRUE">eastasp</attalias><attrtype Sync="TRUE">Double</attrtype><attwidth Sync="TRUE">8</attwidth><atprecis Sync="TRUE">0</atprecis><attscale Sync="TRUE">0</attscale></attr><attr><attrlabl Sync="TRUE">westasp</attrlabl><attalias Sync="TRUE">westasp</attalias><attrtype Sync="TRUE">Double</attrtype><attwidth Sync="TRUE">8</attwidth><atprecis Sync="TRUE">0</atprecis><attscale Sync="TRUE">0</attscale></attr><attr><attrlabl Sync="TRUE">northasp</attrlabl><attalias Sync="TRUE">northasp</attalias><attrtype Sync="TRUE">Double</attrtype><attwidth Sync="TRUE">8</attwidth><atprecis Sync="TRUE">0</atprecis><attscale Sync="TRUE">0</attscale></attr><attr><attrlabl Sync="TRUE">D_Settlem</attrlabl><attalias Sync="TRUE">D_Settlem</attalias><attrtype Sync="TRUE">Double</attrtype><attwidth Sync="TRUE">8</attwidth><atprecis Sync="TRUE">0</atprecis><attscale Sync="TRUE">0</attscale></attr><attr><attrlabl Sync="TRUE">D_NP</attrlabl><attalias Sync="TRUE">D_NP</attalias><attrtype Sync="TRUE">Double</attrtype><attwidth Sync="TRUE">8</attwidth><atprecis Sync="TRUE">0</atprecis><attscale Sync="TRUE">0</attscale></attr><attr><attrlabl Sync="TRUE">FarmTrees</attrlabl><attalias Sync="TRUE">FarmTrees</attalias><attrtype Sync="TRUE">Double</attrtype><attwidth Sync="TRUE">8</attwidth><atprecis Sync="TRUE">0</atprecis><attscale Sync="TRUE">0</attscale></attr><attr><attrlabl Sync="TRUE">UCLA_ha</attrlabl><attalias Sync="TRUE">UCLA_ha</attalias><attrtype Sync="TRUE">Double</attrtype><attwidth Sync="TRUE">8</attwidth><atprecis Sync="TRUE">0</atprecis><attscale Sync="TRUE">0</attscale></attr><attr><attrlabl Sync="TRUE">PID</attrlabl><attalias Sync="TRUE">PID</attalias><attrtype Sync="TRUE">SmallInteger</attrtype><attwidth Sync="TRUE">2</attwidth><atprecis Sync="TRUE">0</atprecis><attscale Sync="TRUE">0</attscale></attr><attr><attrlabl Sync="TRUE">Shape_Length</attrlabl><attalias Sync="TRUE">Shape_Length</attalias><attrtype Sync="TRUE">Double</attrtype><attwidth Sync="TRUE">8</attwidth><atprecis Sync="TRUE">0</atprecis><attscale Sync="TRUE">0</attscale><attrdef Sync="TRUE">Length of feature in internal units.</attrdef><attrdefs Sync="TRUE">ESRI</attrdefs><attrdomv><udom Sync="TRUE">Positive real numbers that are automatically generated.</udom></attrdomv></attr><attr><attrlabl Sync="TRUE">Shape_Area</attrlabl><attalias Sync="TRUE">Shape_Area</attalias><attrtype Sync="TRUE">Double</attrtype><attwidth Sync="TRUE">8</attwidth><atprecis Sync="TRUE">0</atprecis><attscale Sync="TRUE">0</attscale><attrdef Sync="TRUE">Area of feature in internal units squared.</attrdef><attrdefs Sync="TRUE">ESRI</attrdefs><attrdomv><udom Sync="TRUE">Positive real numbers that are automatically generated.</udom></attrdomv></attr></detailed></eainfo><mdDateSt Sync="TRUE">20150206</mdDateSt></metadata>
