# Supplementary material for: Unveiling Undercover Cropland Inside Forests Using Landscape Variables: A Supplement to Remote Sensing Image Classification
Source: PLoS One. 2015 Jun 22;10(6):e0130079. doi: 10.1371/journal.pone.0130079 (PMC4476797; doi:10.1371/journal.pone.0130079)
Supplement: S1 File — (ZIP) [file pone.0130079.s008.zip › Data/MainManuscript/Figure 2/Rscript/BRT_PredictionOfInfluentialfactors.R]

# Boosted Regression Trees in R

library(raster)
library(rgdal)
library(maptools)
library(sp)
library(randomForest)
library(rpart)
library(stringr)
library(rts)
library(caret)
library(caTools)
library(MASS)
library(dismo)
library(gbm)
library(ROCR)

#wkdir <- "D:/BaleMountainsProject/Paperidea2013_31July/Paperidea2013/R_RandomForest_BM_18102013/Alan_B/SiteB_C/Regression_Boosted/BRT_Mapping/Input_BM"
wkdir <- "E:/Regression_Boosted/BRT_Mapping_060814/Input_BM3_111114"
#wkdir <- "~/Dropbox/Classification_AccuracyTest/BRT_Mapping_040814/Input_BM/"
setwd(wkdir)
outdir <- "E:/Regression_Boosted/BRT_Mapping_060814/Output_BM3_1111142"
#outdir <- "D:/BaleMountainsProject/Paperidea2013_31July/Paperidea2013/R_RandomForest_BM_18102013/Alan_B/SiteB_C/Regression_Boosted/BRT_Mapping/Output_BM"
#outdir <- "/Dropbox/Classification_AccuracyTest/BRT_Mapping_040814/Output_BM/"


# call the brt function
source("brt.functions.R")

# Read the model data 
model.data <- read.csv("SamplePlots_UndercoverCropland_topopars.csv")  # this is the percent cover data that was used for running the model
View(model.data)

summary(model.data)


library(gbm)
result1 <- gbm.step(data=model.data,
                    gbm.x = c(3:5), gbm.y = 2, 
                    family ="gaussian", 
                    tree.complexity = 5, 
                    learning.rate = 0.002,
                    bag.fraction = 0.75, 
                    max.trees = 3000)#FE of the data points

names(result1)
#> names(result1)
#[1] "initF"                "fit"                  "train.error"          "valid.error"          "oobag.improve"       
#[6] "trees"                "c.splits"             "bag.fraction"         "distribution"         "interaction.depth"   
#[11] "n.minobsinnode"       "num.classes"          "n.trees"              "nTrain"               "train.fraction"      
#[16] "response.name"        "shrinkage"            "var.levels"           "var.monotone"         "var.names"           
#[21] "var.type"             "verbose"              "data"                 "Terms"                "cv.folds"            
#[26] "call"                 "m"                    "gbm.call"             "fitted"               "fitted.vars"         
#[31] "residuals"            "contributions"        "self.statistics"      "cv.statistics"        "weights"             
#[36] "trees.fitted"         "training.loss.values" "cv.values"            "cv.loss.ses"          "cv.loss.matrix"      
#[41] "cv.roc.matrix"       


# The fitted functions from a BRT model created from any of our functions can be plotted using gbm.plot. If you want to plot all variables on one sheet first set up a graphics device with the right set-up  - here we will make one with 3 rows and 4 columns:  

par(mfrow=c(3,4))
 gbm.plot(result1, n.plots=6, write.title = F)
#  
# # plot fitted functions
# gbm.plot.fits(result1)
# 
# plot(result1)

# Assess the extent to which pairwise interactions exist in the data:
find.int <- gbm.interactions(result1)
find.int$rank.list
find.int$interactions
#> find.int$interactions
#            Slope  Elevation EastAsp NorthAsp WestAsp SouthAsp
#Slope         0     98.93   10.63     5.22    4.86     0.70
#Elevation     0      0.00  787.95    72.41   31.73   314.49
#EastAsp       0      0.00    0.00     3.53    0.89     4.89
#NorthAsp      0      0.00    0.00     0.00    0.49     0.44
#WestAsp       0      0.00    0.00     0.00    0.00     0.08
#SouthAsp      0      0.00    0.00     0.00    0.00     0.00

#View(find.int$interactions)

#View(find.int)
# plot pairwise interactions
#gbm.perspec(result1,2,3, y.range = c(5,10), z.range=c(0,50))


n.row <- nrow(model.data)
partitioning.ratio <- 0.7

n.training <- n.row * partitioning.ratio
n.test <- n.row - n.training 

cv.fold <- 16
set.seed(123) # For reproducible sampling 
training.data <- test.data <- vector("list", length=cv.fold) 

for (i in 1:cv.fold) {
    training.id <- sample(1:n.row, n.training)
    test.id <- setdiff(1:n.row, training.id) 
    training.data[[i]] <- model.data[training.id,] 
    test.data[[i]] <- model.data[test.id,]
}


gbm.cv <- pred.cv <- pred.wholearea.cv <- vector("list", cv.fold) 
pred.cv.deviance <- numeric(length = cv.fold) 
# tree.list <- seq(100, 5000, by = 100)
n.trees <- 600
n.trees <- 1000
# Make them into a data frame


var.names <- c("mask", names(model.data)[c(3:5)]) # here make sure the order is the same as above, if you're using different data


createRasterInputAgain <- FALSE 

if (createRasterInputAgain) { 
    # predict to grids
    
    grid.names <- c("mask.asc", "slope.asc", "dem.asc", "eastaspect.asc")
    #  View(var.names)
    for(i in 1:length(grid.names)){
        assign(var.names[i], scan(grid.names[i], skip=6, na.string = "-9999"), pos=1)
    }
    
    #scan(grid.names[2], skip=6, na.string = "-9999")
    # scan(grid.names[2], skip=6)
    
    
    # Make them into a data frame
    rasters <- data.frame(Slope,Elevation,EastAsp)
    nrow(rasters)
    ncol(rasters)
    
    summary(rasters)
    #rasters <- data.frame(Slope,Elevation,EastAsp)
   # nrow(rasters)
    #ncol(rasters)
    
    # summary(rasters)
    #names(rasters)[6] <-"response"
    #rasters$response <- factor(rasters$response)
    #View(rasters$response)
    
    
    mask.raster <- raster("mask.tif")
    ref.raster <- setValues(mask.raster, NA)
    plot(ref.raster)
    
    
    rasters<- rasters[!is.na(mask),]
    # View(rasters)
    
    save(rasters, ref.raster, mask.raster, file = "Rasters_6Aug2014.RData") 
} else {
    load("Rasters_6Aug2014.RData")   
}


n.threads <- 1 # Use one on a Windows machine
multicore.rows <- seq(1, nrow(rasters), by = floor(nrow(rasters)/n.threads))
multicore.rows[length(multicore.rows)] <- nrow(rasters)+1

pred.wholearea.cv.mc <- vector("list", length = cv.fold)
pred.wholearea.cv.sum <- rep(0, length = nrow(rasters))

for (i in 1:cv.fold) { 
    
    cat("cv.fold=")
    print(i)
    
    gbm.cv[[i]] <- gbm.fixed(data=training.data[[i]], gbm.x = 3:5, gbm.y = 2, learning.rate = 0.002, tree.complexity = 5, n.trees = n.trees, family="gaussian", bag.fraction = 1)
    
    pred.cv[[i]] <- predict.gbm(gbm.cv[[i]], test.data[[i]], n.trees = n.trees, "response")
    pred.cv.deviance[i] <- calc.deviance(test.data[[i]]$UCLAFE_pro, pred.cv[[i]], calc.mean=T, family="gaussian")
    
    
    if (n.threads ==1) { 
        system.time({
            #     x <- 6
            #     predict.gbm(gbm.cv[[i]], rasters[multicore.rows[x]:multicore.rows[x+1],], n.trees = n.trees, "response")
            pred.wholearea.cv[[i]] <- predict.gbm(gbm.cv[[i]],  rasters, n.trees = n.trees, "response")
            
        })  
        gc()
        
    } else {
        #                 
        system.time(
            pred.wholearea.cv.mc[[i]] <- mclapply(1:n.threads, FUN = function(x) predict.gbm(gbm.cv[[i]], rasters[(multicore.rows[x]):((multicore.rows[x+1])-1),], n.trees = n.trees, "response"),  mc.cores = n.threads, mc.silent = F, mc.preschedule = T)
        )
        
        gc()
        
        pred.wholearea.cv[[i]] <- unlist(pred.wholearea.cv.mc[[i]])
        stopifnot(nrow(rasters) == length(  pred.wholearea.cv[[i]] ))
        
        
    }
    
    pred.wholearea.cv.sum <- pred.wholearea.cv.sum +  pred.wholearea.cv[[i]]
    
    # writeRaster( pred.wholearea.cv[[i]], filename=paste("cvraster", i, sep="_"), format="GTiff", overwrite=TRUE)
    pred.wholearea.cv[[i]] <- pred.wholearea.cv.mc[[i]] <- NULL
    gc()
    
}

#pred.wholearea.cv.avg <- pred.wholearea.cv.sum / cv.fold / 100 

pred.wholearea.cv.avg <- pred.wholearea.cv.sum / cv.fold


summary(pred.wholearea.cv.avg)
summary(pred.cv.deviance)

mask.raster <- raster("mask.tif")
#mask.raster2 <- raster("maskJP4.tif")

#shapefile <- 'forest.shp'
#vec <- readShapePoly("ForestLayer.shp", force_ring=TRUE, delete_null_obj=TRUE)

ref.raster <- setValues(mask.raster, NA)
#plot(ref.raster)

mask.idx <- !is.na(getValues(mask.raster))
rast.pred.v <- getValues(ref.raster)
rast.pred.v[mask.idx] <- pred.wholearea.cv.avg

output.raster <- setValues(ref.raster, rast.pred.v)
#test <- extract(raster, vec)
#output.raster2 <- crop(output.raster, extent(mask.raster2))
#output.raster2 <- output.raster > 0.2
#e <- extent(vec)
#test <- crop(output.raster, e, snap="out", filename="myoutput.tif")
plot(output.raster)


writeRaster(output.raster, filename="outputIV191114.raster", format="GTiff", overwrite=TRUE)

# Import the maps (All influential variables and plot with the most influential variables map)

#Output_MIV <- raster("output_MIV2.tif")
#plot(Output_IV)
#Output_IV <- raster("Output_allIV2.tif")
#plot(Output_IV)
