# Supplementary material for: Unveiling Undercover Cropland Inside Forests Using Landscape Variables: A Supplement to Remote Sensing Image Classification
Source: PLoS One. 2015 Jun 22;10(6):e0130079. doi: 10.1371/journal.pone.0130079 (PMC4476797; doi:10.1371/journal.pone.0130079)
Supplement: S1 File — (ZIP) [file pone.0130079.s008.zip › Data/MainManuscript/Figure 3/Data/SamplePlots_UCLA_and_extractedRasterLayers/CSV/schema.ini]

[sampleplots_UCLA_topopars.csv]
ColNameHeader=True
CharacterSet=1252
Format=CSVDelimited
Col1=FID_ Integer
Col2=OBJECTID_1 Integer
Col3=X Float
Col4=Y Float
Col5=Relev_No_ Float
Col6=Date_ Char Width 254
Col7=UCLA_ha Float
Col8=southasp Float
Col9=slope Float
Col10=Elevation Float
Col11=eastasp Float
Col12=westasp Float
Col13=northasp Float
Col14=D_Settlem Float
Col15=D_NP Float
NumberDigits=6
[sampleplots_UCLA_topopars_060215.csv]
ColNameHeader=True
CharacterSet=1252
Format=CSVDelimited
Col1=FID_ Integer
Col2=X Float
Col3=Y Float
Col4=southasp Float
Col5=slope Float
Col6=Elevation Float
Col7=eastasp Float
Col8=westasp Float
Col9=northasp Float
Col10=D_Settlem Float
Col11=D_NP Float
Col12=PID Integer
Col13=Shape_Leng Float
Col14=Shape_Area Float
Col15=Perc_FarmT Float
NumberDigits=6
