# Supplementary material for: Unveiling Undercover Cropland Inside Forests Using Landscape Variables: A Supplement to Remote Sensing Image Classification
Source: PLoS One. 2015 Jun 22;10(6):e0130079. doi: 10.1371/journal.pone.0130079 (PMC4476797; doi:10.1371/journal.pone.0130079)
Supplement: S1 File — (ZIP) [file pone.0130079.s008.zip › Data/Supplementary material/Figure S3/Data/CSV/SamplePlots_CLA_RE.csv]

FID_	X	Y	southasp	slope	Elevation	eastasp	westasp	northasp	D_Settlem	D_NP	PID	CL_RE_ha
	543825.000000	772699.000000	0.014999	10.249099	2487.419921	0.140000	0.092500	0.239999	11.913456	12.734106	1	14.380000
	546772.000000	768346.000000	0.092105	12.752699	2702.739990	0.063157	0.115789	0.236842	15.278129	7.647798	135	16.592500
	547483.000000	767619.000000	0.033333	7.073200	2755.929931	0.033333	0.191666	0.170833	15.983287	6.633866	28	2.715000
	539986.000000	779045.000000	0.172499	4.210209	2336.429931	0.112499	0.087499	0.150000	10.470268	19.523802	30	33.637500
	541827.000000	777370.000000	0.086842	9.191240	2355.360107	0.071052	0.157894	0.178947	10.279201	17.131644	31	22.092500
	536895.000000	789498.000000	0.171745	17.009700	2329.709960	0.196675	0.080332	0.083102	14.994307	27.050855	32	36.000000
	534913.000000	788102.000000	0.142499	5.443280	2340.030029	0.125000	0.094999	0.125000	15.252809	28.220926	33	35.997500
	541441.000000	792093.000000	0.187500	3.727370	2345.050048	0.082500	0.174999	0.072499	14.784374	24.533113	34	34.572500
	538839.000000	790866.000000	0.137500	2.987109	2322.340087	0.104999	0.137500	0.122500	14.945047	26.007485	2	17.750000
	534715.000000	790913.000000	0.088642	18.769399	2347.090087	0.080332	0.058171	0.116343	16.837681	29.634849	35	36.000000
	532437.000000	788528.000000	0.094999	1.998229	2351.250000	0.182500	0.057500	0.152500	16.871591	30.561907	36	34.972500
	527517.000000	787139.000000	0.150000	3.672009	2344.889892	0.123684	0.110526	0.134210	19.666253	34.276899	38	35.482500
	526666.000000	785502.000000	0.189473	16.178800	2326.060058	0.086842	0.105263	0.086842	19.751889	34.075888	39	30.512500
	524530.000000	786636.000000	0.150000	7.645450	2351.229980	0.102631	0.092105	0.136842	21.865156	36.429616	40	35.992500
	524529.000000	785653.000000	0.126315	4.855020	2322.419921	0.152631	0.068421	0.113157	21.548823	35.792704	41	20.007500
	528235.000000	775948.000000	0.100000	3.217679	2379.310058	0.147368	0.121052	0.128947	17.328768	27.206815	42	34.135000
	526179.000000	777494.000000	0.134210	9.680060	2375.649902	0.102631	0.097368	0.176315	18.860193	29.757196	43	35.970000
	531413.000000	777900.000000	0.102631	8.441849	2366.419921	0.157894	0.086842	0.163157	14.835205	25.586282	44	36.000000
	532298.000000	780478.000000	0.168421	6.063079	2348.669921	0.181578	0.081578	0.139473	14.371903	26.528949	3	35.965000
	534418.000000	780595.000000	0.188365	4.589859	2348.189941	0.085872	0.127423	0.116343	13.052540	25.012756	45	34.197500
	536964.000000	784321.000000	0.163157	3.095860	2332.389892	0.094736	0.086842	0.163157	12.635666	24.558565	47	35.897500
	539167.000000	784793.000000	0.144736	4.905059	2325.000000	0.065789	0.160526	0.128947	11.891534	22.868908	48	1.360000
	533679.000000	784042.000000	0.100000	5.938680	2341.060058	0.078947	0.121052	0.184210	14.287337	27.380996	49	36.000000
	531146.000000	784359.000000	0.125000	6.676949	2333.939941	0.090000	0.115000	0.172499	16.001273	29.797576	50	26.095000
	528831.000000	791576.000000	0.165789	3.763250	2359.949951	0.128947	0.131578	0.086842	20.743850	35.223113	52	36.000000
	525977.000000	789494.000000	0.130193	1.585649	2369.270019	0.141274	0.085872	0.152354	21.814119	36.695691	53	36.000000
	528186.000000	772969.000000	0.128947	1.654430	2421.360107	0.084210	0.128947	0.168421	18.022365	25.934534	54	35.982500
	525065.000000	772701.000000	0.127423	5.325160	2421.050048	0.119113	0.130193	0.138504	20.626922	28.733648	55	32.457500
	526560.000000	769634.000000	0.035175	9.186160	2507.709960	0.226130	0.047738	0.143216	20.617505	26.371814	56	35.157500
	532641.000000	771218.000000	0.081578	4.717919	2431.139892	0.152631	0.076315	0.226315	15.604952	21.150749	57	35.717500
	532632.000000	768647.000000	0.107894	3.349270	2487.090087	0.173684	0.057894	0.186842	17.131718	20.263562	5	16.235000
	563837.000000	778231.000000	0.030470	27.188499	3392.459960	0.005540	0.077562	0.551246	19.700236	0.367459	58	2.920000
	565414.000000	778593.000000	0.400000	25.531400	3437.979980	0.042105	0.005263	0.184210	20.982803	0.000000	59	12.210000
	567753.000000	779947.000000	0.284210	17.500900	3448.760009	0.036842	0.073684	0.126315	22.842760	0.825141	60	0.000000
	571773.000000	780113.000000	0.013157	25.719100	3661.639892	0.002631	0.307894	0.094736	26.563417	1.300092	61	0.557500
	564754.000000	777508.000000	0.430000	16.771600	3263.030029	0.077500	0.000000	0.000000	20.664782	0.000000	6	9.472500
	557385.000000	778624.000000	0.218421	15.367300	2670.550048	0.163157	0.063157	0.073684	14.532326	3.892548	62	28.697500
	553605.000000	777576.000000	0.189473	3.527559	2490.659912	0.076315	0.126315	0.118421	12.591312	6.778805	63	16.742500
	554838.000000	780309.000000	0.157894	7.916440	2504.199951	0.057894	0.168421	0.134210	12.502490	6.895712	64	18.682500
	553619.000000	779939.000000	0.041551	5.840069	2506.379882	0.011080	0.108033	0.451523	11.930361	7.875628	12	29.327500
	547759.000000	783842.000000	0.142105	5.435070	2355.850097	0.060526	0.123684	0.173684	10.287234	14.805840	7	35.992500
	550708.000000	786597.000000	0.121883	5.531060	2369.810058	0.077562	0.146814	0.119113	11.060787	13.867089	67	32.482500
	549310.000000	789266.000000	0.097368	4.999199	2339.909912	0.081578	0.107894	0.155263	11.861707	16.717079	68	33.707500
	550598.000000	788276.000000	0.102499	2.798049	2366.510009	0.100000	0.109999	0.197500	11.499592	15.108489	69	32.350000
	550526.000000	781542.000000	0.052631	1.617769	2402.209960	0.063157	0.207894	0.165789	10.598861	11.345920	8	35.987500
	552603.000000	779584.000000	0.100000	4.018080	2452.199951	0.077500	0.172499	0.147499	11.542190	8.674455	70	30.042500
	555273.000000	778149.000000	0.234210	14.460100	2534.830078	0.021052	0.057894	0.207894	13.313606	5.647056	71	25.275000
	547742.000000	782028.000000	0.107500	4.714910	2373.169921	0.092500	0.100000	0.142499	10.089647	14.099013	72	26.642500
	523880.000000	780248.000000	0.286842	3.076189	2357.729980	0.100000	0.068421	0.050000	21.000601	33.143737	73	33.605000
	538286.000000	769794.000000	0.085872	3.017460	2502.379882	0.052631	0.268698	0.110803	14.176530	15.439471	74	17.647500
	548111.000000	776063.000000	0.063360	6.575049	2444.229980	0.068870	0.242424	0.077134	11.000794	10.912844	75	25.107500
	537478.000000	770697.000000	0.025000	9.417059	2440.310058	0.107500	0.280000	0.109999	13.744479	16.577070	9	20.605000
	554247.000000	776488.000000	0.005037	9.417659	2611.020019	0.130982	0.090680	0.214105	13.372417	5.666858	76	22.755000
	553240.000000	776726.000000	0.000000	7.182129	2572.330078	0.014999	0.079999	0.407499	12.724935	6.651930	77	26.620000
	555274.000000	775515.000000	0.005263	8.483489	2656.000000	0.034210	0.247368	0.181578	14.387478	4.284767	78	18.750000
	556249.000000	775654.000000	0.009999	10.691499	2711.939941	0.127499	0.045000	0.347499	14.902361	3.521949	79	23.125000
	557468.000000	775481.000000	0.002770	12.088000	2700.800048	0.116343	0.002770	0.321329	15.755813	2.388988	10	18.955000
	555828.000000	776987.000000	0.148351	12.335499	2547.389892	0.046703	0.118131	0.123626	14.074055	4.571338	80	22.035000
	549275.000000	776476.000000	0.071052	5.140659	2455.629882	0.076315	0.168421	0.184210	11.153593	10.046657	81	28.110000
	552559.000000	776897.000000	0.005376	2.961780	2533.939941	0.029569	0.147849	0.408602	12.323498	7.323295	82	23.637500
	558435.000000	777322.000000	0.116455	6.737239	2612.770019	0.060759	0.078481	0.263291	15.700221	2.426108	83	24.335000
	561319.000000	776124.000000	0.000000	33.563098	2840.199951	0.009999	0.012500	0.540000	18.277037	0.000000	84	0.410000
	560207.000000	775968.000000	0.012500	35.898300	2913.780029	0.009999	0.017500	0.662500	17.490010	0.272193	11	1.862500
	559744.000000	775320.000000	0.330000	11.687000	2936.530029	0.007499	0.087499	0.007499	17.408826	0.357369	85	0.575000
	558915.000000	775681.000000	0.062500	15.311300	2772.830078	0.000000	0.419999	0.012500	16.664337	1.253636	86	9.490000
	556409.000000	772905.000000	0.144736	22.374200	2856.429931	0.031578	0.073684	0.268421	16.355015	2.069340	87	7.687500
	554975.000000	774524.000000	0.023684	12.996399	2866.129882	0.007894	0.134210	0.449999	14.689080	4.066958	88	13.115000
	555377.000000	773382.000000	0.449999	31.460599	2872.169921	0.013157	0.086842	0.028947	15.497836	3.206025	89	2.902500
	553619.000000	773552.000000	0.041551	5.840069	2506.379882	0.011080	0.108033	0.451523	11.930361	7.875628	65	8.460000
	551733.000000	776520.000000	0.026315	19.092399	2483.260009	0.060526	0.310526	0.157894	12.088819	7.856582	90	20.707500
	552499.000000	774779.000000	0.036011	4.580140	2633.810058	0.011080	0.166204	0.307479	13.240527	6.405164	91	30.470000
	561827.000000	781493.000000	0.045000	22.902500	3155.810058	0.007499	0.119999	0.400000	17.391236	3.638857	92	1.892500
	560189.000000	781795.000000	0.171052	14.045800	2967.500000	0.010526	0.044736	0.310526	16.007817	4.478684	13	4.132500
	563441.000000	782016.000000	0.110526	9.605139	3255.830078	0.118421	0.126315	0.036842	18.721440	3.493528	93	6.535000
	563229.000000	780937.000000	0.302631	18.248699	3083.729980	0.168421	0.050000	0.007894	18.661505	2.862938	94	0.580000
	561441.000000	779357.000000	0.371191	11.040499	2720.189941	0.013850	0.019390	0.224376	17.436964	1.779598	95	5.800000
	562430.000000	780005.000000	0.232686	7.565310	2865.290039	0.074792	0.085872	0.008310	18.129036	2.091049	14	10.865000
	559287.000000	779173.000000	0.278947	3.836610	2636.949951	0.013157	0.078947	0.228947	15.773532	2.525548	96	5.987500
	556662.000000	779765.000000	0.268421	10.107799	2565.959960	0.002631	0.065789	0.194736	13.724604	5.019548	97	25.312500
	552518.000000	783185.000000	0.207756	6.475230	2447.959960	0.024930	0.069252	0.232686	11.199108	10.339992	98	26.127500
	553596.000000	784024.000000	0.176315	4.991829	2465.000000	0.021052	0.136842	0.155263	11.620117	9.999193	99	25.895000
	554161.000000	785164.000000	0.039999	8.752360	2455.469970	0.052499	0.127499	0.222499	11.903366	10.402528	15	22.300000
	555339.000000	787584.000000	0.145604	7.096839	2448.330078	0.074175	0.167582	0.140109	12.793241	11.690068	100	27.920000
	554733.000000	786361.000000	0.053708	8.232910	2453.429931	0.023017	0.204603	0.258312	12.290031	10.982130	101	25.865000
	557221.000000	784027.000000	0.236842	9.346819	2569.330078	0.007894	0.031578	0.328947	13.653908	7.668289	102	16.405000
	556559.000000	785891.000000	0.085872	20.766000	2543.030029	0.005540	0.157894	0.329639	13.284092	9.618541	16	21.007500
	549578.000000	768976.000000	0.055263	12.453200	2811.149902	0.026315	0.271052	0.110526	15.564010	5.954404	17	7.460000
	547975.000000	768355.000000	0.036842	16.210399	2729.780029	0.039473	0.271052	0.139473	15.549907	6.749572	105	0.300000
	551064.000000	769778.000000	0.050000	8.765199	2843.979980	0.014999	0.284999	0.144999	15.536576	5.366565	106	3.325000
	552022.000000	771202.000000	0.054999	19.035600	2822.580078	0.025000	0.104999	0.317499	15.015610	5.258336	107	2.882500
	549343.000000	771338.000000	0.077747	17.287500	2627.530029	0.026809	0.193029	0.168900	13.875819	7.689075	108	4.047500
	550524.000000	771786.000000	0.097499	2.545569	2713.860107	0.027499	0.300000	0.079999	14.024609	6.859919	109	17.827500
	552041.000000	778823.000000	0.057894	9.930379	2476.169921	0.084210	0.081578	0.331578	11.483617	8.762226	18	20.947500
	550633.000000	777686.000000	0.036842	9.736980	2449.000000	0.081578	0.118421	0.257894	11.231521	9.381004	110	23.757500
	548378.000000	778952.000000	0.091412	10.249199	2398.919921	0.102493	0.174515	0.105263	10.330206	11.966814	111	33.587500
	549037.000000	778065.000000	0.097499	14.362999	2428.060058	0.102499	0.142499	0.122500	10.619867	10.961076	112	25.780000
	548855.000000	780586.000000	0.119999	6.352839	2390.199951	0.094999	0.155000	0.182500	10.268286	12.400888	19	26.275000
	550400.000000	783447.000000	0.107894	2.589289	2384.449951	0.107894	0.144736	0.131578	10.586824	12.281095	113	27.820000
	560604.000000	783963.000000	0.018421	24.324300	2866.229980	0.055263	0.021052	0.302631	16.203430	6.335007	114	7.757500
	562068.000000	783441.000000	0.000000	10.552000	3047.770019	0.028947	0.050000	0.492105	17.440916	5.471433	20	8.620000
	562083.000000	782613.000000	0.293628	5.203660	3125.030029	0.002770	0.271468	0.016620	17.496056	4.715696	115	6.167500
	560119.000000	782978.000000	0.022160	18.108699	2926.139892	0.077562	0.044321	0.296398	15.844076	5.590231	116	13.852500
	558882.000000	783375.000000	0.084210	16.086200	2786.850097	0.000000	0.302631	0.144736	14.862306	6.363167	117	26.135000
	552711.000000	770036.000000	0.015789	9.227700	2945.300048	0.097368	0.078947	0.221052	16.068924	4.123474	21	6.545000
	554342.000000	769404.000000	0.019390	19.735000	3010.610107	0.157894	0.011080	0.166204	17.265568	2.381402	118	0.392500
	557838.000000	791940.000000	0.013850	3.844409	2494.389892	0.102493	0.038781	0.332409	15.933416	14.697467	119	32.450000
	553456.000000	767809.000000	0.210526	11.561200	3205.780029	0.058479	0.181286	0.102339	17.913688	2.269949	22	0.337500
	554217.000000	767757.000000	0.006191	36.996299	3240.159912	0.061919	0.095975	0.281733	18.305067	1.663689	120	0.005000
	553636.000000	768825.000000	0.019390	5.010220	3175.219970	0.166204	0.110803	0.227146	17.302027	2.757151	121	0.032500
	559583.000000	784098.000000	0.047499	9.734869	2737.030029	0.002499	0.107500	0.275000	15.388230	6.831843	23	7.660000
	557392.000000	782807.000000	0.002631	14.857299	2653.209960	0.036842	0.060526	0.431578	13.796643	6.545771	122	21.337500
	564496.000000	789841.000000	0.008310	22.728900	2702.780029	0.263157	0.005540	0.099722	20.525169	10.113363	123	7.427500
	565755.000000	787352.000000	0.010928	2.056780	2969.679931	0.193989	0.024590	0.207650	21.063607	7.488948	24	16.630000
	564434.000000	787011.000000	0.026315	10.305800	3247.000000	0.136842	0.247368	0.171052	19.792566	7.356715	124	5.025000
	564090.000000	787887.000000	0.042500	20.677900	3194.689941	0.057500	0.282499	0.032499	19.649895	8.291153	125	0.760000
	561193.000000	789058.000000	0.210526	3.459769	2820.040039	0.038781	0.083102	0.188365	17.381625	10.473799	126	32.780000
	562559.000000	788926.000000	0.057500	8.598549	2926.050048	0.000000	0.250000	0.067500	18.540246	9.766333	127	23.962500
	559220.000000	789481.000000	0.271052	19.944999	2613.719970	0.060526	0.089473	0.068421	15.888070	11.892860	25	23.767500
	552086.000000	790557.000000	0.073684	6.577350	2415.949951	0.031578	0.444736	0.044736	12.527466	15.938115	128	28.535000
	550748.000000	791173.000000	0.060526	2.873650	2342.699951	0.034210	0.257894	0.150000	12.729148	17.219107	129	33.410000
	549371.000000	791706.000000	0.112820	14.374300	2346.050048	0.058974	0.176923	0.112820	13.077170	18.489020	130	34.937500
	562505.000000	791155.000000	0.099722	13.317799	2563.370117	0.011080	0.191135	0.160664	19.227056	11.877849	131	3.395000
	560878.000000	792478.000000	0.342105	6.258639	2569.439941	0.010526	0.157894	0.000000	18.441241	13.691639	26	14.297500
	552986.000000	791857.000000	0.007499	5.780469	2444.070068	0.000000	0.317499	0.104999	13.374348	16.567871	132	33.335000
	554165.000000	790493.000000	0.141274	2.947410	2550.790039	0.088642	0.157894	0.074792	13.014205	14.805776	133	30.532500
	556228.000000	790277.000000	0.107500	7.483689	2508.719970	0.092500	0.117499	0.127499	14.030377	13.757601	134	27.832500
	558093.000000	789773.000000	0.325966	3.645819	2607.050048	0.011049	0.204419	0.005524	15.135523	12.646651	27	30.765000
	544676.000000	770632.000000	0.081578	11.284799	2555.439941	0.131578	0.168421	0.157894	13.298943	10.731046	29	20.790000
	530065.000000	773122.000000	0.039473	2.605249	2427.889892	0.165789	0.047368	0.276315	16.565115	24.285043	4	27.972500
	539637.000000	772701.000000	0.069252	13.614399	2422.949951	0.108033	0.188365	0.213296	12.099054	15.896740	51	31.795000
	556559.000000	783581.000000	0.085872	20.766000	2543.030029	0.005540	0.157894	0.329639	13.284092	9.618541	103	18.640000
	555156.000000	782597.000000	0.028947	8.733289	2612.479980	0.005263	0.184210	0.315789	12.405396	7.885405	104	27.727500
	529113.000000	786833.000000	0.131578	9.243519	2342.129882	0.084210	0.150000	0.134210	19.666253	33.457810	37	35.970000
	537941.000000	782294.000000	0.181578	4.074510	2324.949951	0.118421	0.097368	0.118421	17.328768	26.174821	46	25.165000
	547513.000000	788475.000000	0.092105	1.967450	2332.250000	0.110526	0.142105	0.189473	10.287234	16.717079	66	35.875000
	558871.000000	776682.000000	0.033333	7.073200	2755.929931	0.033333	0.191666	0.170833	15.700221	2.388988	136	24.377500
