# Supplementary material for: Unveiling Undercover Cropland Inside Forests Using Landscape Variables: A Supplement to Remote Sensing Image Classification
Source: PLoS One. 2015 Jun 22;10(6):e0130079. doi: 10.1371/journal.pone.0130079 (PMC4476797; doi:10.1371/journal.pone.0130079)
Supplement: S1 File — (ZIP) [file pone.0130079.s008.zip › Data/Supplementary material/Figure S3/Data/CSV/schema.ini]

[SamplePlots_CLA_RE090215.csv]
ColNameHeader=True
CharacterSet=1252
Format=CSVDelimited
Col1=FID_ Integer
Col2=X Float
Col3=Y Float
Col4=southasp Float
Col5=slope Float
Col6=Elevation Float
Col7=eastasp Float
Col8=westasp Float
Col9=northasp Float
Col10=D_Settlem Float
Col11=D_NP Float
Col12=PID Integer
Col13=CL_RE_ha Float
NumberDigits=6
[SamplePlots_CLA_RE.csv]
ColNameHeader=True
CharacterSet=1252
Format=CSVDelimited
Col1=FID_ Integer
Col2=X Float
Col3=Y Float
Col4=southasp Float
Col5=slope Float
Col6=Elevation Float
Col7=eastasp Float
Col8=westasp Float
Col9=northasp Float
Col10=D_Settlem Float
Col11=D_NP Float
Col12=PID Integer
Col13=CL_RE_ha Float
NumberDigits=6
