# Supplementary material for: Unveiling Undercover Cropland Inside Forests Using Landscape Variables: A Supplement to Remote Sensing Image Classification
Source: PLoS One. 2015 Jun 22;10(6):e0130079. doi: 10.1371/journal.pone.0130079 (PMC4476797; doi:10.1371/journal.pone.0130079)
Supplement: S1 File — (ZIP) [file pone.0130079.s008.zip › Data/Supplementary material/Figure S6/Data/RasterLayers/AllVariablesUsed/Output_allIV2.tfw]

10.0000000000
0.0000000000
0.0000000000
-10.0000000000
523450.4746431430
792565.4825456813
