# Supplementary material for: Unveiling Undercover Cropland Inside Forests Using Landscape Variables: A Supplement to Remote Sensing Image Classification
Source: PLoS One. 2015 Jun 22;10(6):e0130079. doi: 10.1371/journal.pone.0130079 (PMC4476797; doi:10.1371/journal.pone.0130079)
Supplement: S1 File — (ZIP) [file pone.0130079.s008.zip › Data/Supplementary material/Figure S6/Data/RasterLayers/AllVariablesUsed/Output_allIV2.tif.aux.xml]

<PAMDataset>
  <Metadata/>
  <Metadata domain="ESRI">
    <MDI key="PyramidResamplingType">NEAREST</MDI>
  </Metadata>
  <PAMRasterBand band="1">
    <Histograms>
      <HistItem>
        <HistMin>0.04092881083488464</HistMin>
        <HistMax>0.2407404333353043</HistMax>
        <BucketCount>256</BucketCount>
        <IncludeOutOfRange>1</IncludeOutOfRange>
        <Approximate>0</Approximate>
        <HistCounts>214289|142548|262431|4670|8630|3041|4560|9871|4509|5078|9051|10713|12105|16662|4320|5944|2623|3356|21926|322149|24247|94409|240416|36878|138181|1529952|553580|590264|1127286|314308|190196|59479|74466|52450|23325|44681|46991|41967|38312|51268|26391|58386|118180|89891|32970|43071|19357|15414|111818|42267|49482|30968|14883|21145|20648|12957|27103|22182|7909|6472|5514|4057|2808|3620|19540|24248|1801|8875|22752|636|2848|6730|3103|6943|1287|609|4731|1957|300|20184|5383|15910|14038|1339|317|30616|6533|902|22879|7078|7716|103157|19635|59011|34185|14955|12039|11213|26358|31882|10797|21019|10393|12815|7367|7036|22621|12886|2878|10964|18128|16247|26852|5977|24161|20258|39031|8506|6329|31714|2944|12743|23760|10957|6973|6041|21946|19483|12747|8054|10530|15160|16646|11398|1377|8789|30427|20608|5652|4675|82|42499|2699|2142|1545|65375|12982|18346|6864|11787|17696|24777|9261|5745|9220|6456|3762|10785|4480|1578|3098|3278|1688|1031|15792|14940|9265|13328|33380|5835|25764|14563|3409|70911|24100|5057|42613|11984|5898|53107|35864|28843|17757|47150|6414|7891|356664|92368|45924|19593|139114|137999|39828|52420|260884|34045|62076|9574|9914|84080|3360|26671|98650|133790|52870|34861|249|7866|689|12818|6680|5180|40569|123894|17900|30223|671505|2351|12548|203399|2982|2808|44942|19708|151689|761|394|15|29954|162|0|0|253|1059|0|243|84|53|13544|3246|570|0|0|0|0|306|0|0|98|7643|5457|0|2173|0|356|75609</HistCounts>
      </HistItem>
    </Histograms>
    <Metadata>
      <MDI key="STATISTICS_MINIMUM">0.040928810834885</MDI>
      <MDI key="STATISTICS_MAXIMUM">0.2407404333353</MDI>
      <MDI key="STATISTICS_MEAN">0.11107595178996</MDI>
      <MDI key="STATISTICS_STDDEV">0.062850438059512</MDI>
    </Metadata>
  </PAMRasterBand>
</PAMDataset>
