# Supplementary material for: Unveiling Undercover Cropland Inside Forests Using Landscape Variables: A Supplement to Remote Sensing Image Classification
Source: PLoS One. 2015 Jun 22;10(6):e0130079. doi: 10.1371/journal.pone.0130079 (PMC4476797; doi:10.1371/journal.pone.0130079)
Supplement: S1 File — (ZIP) [file pone.0130079.s008.zip › Data/Supplementary material/Figure S6/Data/RasterLayers/MostImportantVariablesUsed/output_MIV2.tif.aux.xml]

<PAMDataset>
  <Metadata/>
  <Metadata domain="ESRI">
    <MDI key="PyramidResamplingType">NEAREST</MDI>
  </Metadata>
  <PAMRasterBand band="1">
    <Histograms>
      <HistItem>
        <HistMin>0.03002370521426201</HistMin>
        <HistMax>0.3207549452781677</HistMax>
        <BucketCount>256</BucketCount>
        <IncludeOutOfRange>1</IncludeOutOfRange>
        <Approximate>0</Approximate>
        <HistCounts>2140459|281299|195035|111259|52446|29150|109123|114290|217874|52011|80483|260012|27989|54849|152078|1561083|72968|9599|27020|130836|39278|63056|144482|209696|170400|114044|72109|71056|81844|212215|71726|72792|91049|61040|47611|32884|17230|13465|69714|16926|8347|20436|14120|18507|9683|4160|4047|3032|3867|13152|4294|21914|10936|9046|10036|14059|10809|6366|43710|8271|12027|29295|16579|12353|6351|10113|5211|1455|5911|3439|4142|3916|2554|11330|12803|5290|9520|14315|9736|6490|23695|30852|37532|8479|2665|4009|9732|39144|45215|33142|32995|6734|22521|841|4431|8073|3467|13671|6094|928|21708|64947|5720|3794|77483|53526|29662|10627|47888|34864|10859|16771|6929|7659|12348|10068|2159|388|600|189|411|192|320|23779|436384|2171|2796|5562|1393|1077|687|1091|908|2717|842|1929|1275|2419|3344|3090|1561|12349|6921|4784|3555|2566|3164|2442|10426|8287|8789|10276|7274|30951|28441|12062|8163|15236|96966|35206|50143|74200|81171|25332|149223|43667|157810|58150|58630|39255|73396|35902|7372|31986|159529|3834|914559|207668|43027|164290|8457|77827|85240|63080|40|58|13|41|27|4|6|401|6708|7845|38108|152|496|197|86|227|94|89|6|49|65|85|190|229|508|655|197|250|496|441|181|134|269|157|314|160|267|5350|386|446|321|335|9084|2142|15665|4936|312|741|3265|915|351|2072|4397|7109|2024|394|641|863|4553|200|5202|9085|3743|12523|5022|0|471|6546|4921|13608|64465|9512</HistCounts>
      </HistItem>
    </Histograms>
    <Metadata>
      <MDI key="STATISTICS_MINIMUM">0.030023705214262</MDI>
      <MDI key="STATISTICS_MAXIMUM">0.32075494527817</MDI>
      <MDI key="STATISTICS_MEAN">0.10585767202688</MDI>
      <MDI key="STATISTICS_STDDEV">0.083415926704789</MDI>
    </Metadata>
  </PAMRasterBand>
</PAMDataset>
