# Supplementary material for: Unveiling Undercover Cropland Inside Forests Using Landscape Variables: A Supplement to Remote Sensing Image Classification
Source: PLoS One. 2015 Jun 22;10(6):e0130079. doi: 10.1371/journal.pone.0130079 (PMC4476797; doi:10.1371/journal.pone.0130079)
Supplement: S1 File — (ZIP) [file pone.0130079.s008.zip › Data/Supplementary material/Figure S6/Rscript/PlotTwoRasters_sideBySide.R]

# Boosted Regression Trees in R

library(raster)
library(rgdal)
library(maptools)
library(sp)
library(randomForest)
library(rpart)
library(stringr)
library(rts)
library(caret)
library(caTools)
library(MASS)
library(dismo)
library(gbm)
library(ROCR)
library(RColorBrewer)
library(gridExtra)
require(raster)
require(ggplot2)
require(plotrix)
require(rasterVis)
require(lattice)

#wkdir <- "D:/BaleMountainsProject/Paperidea2013_31July/Paperidea2013/R_RandomForest_BM_18102013/Alan_B/SiteB_C/Regression_Boosted/BRT_Mapping/Input_BM"
wkdir <- "E:/Regression_Boosted/BRT_Mapping_060814/Input_BM"
#wkdir <- "~/Dropbox/Classification_AccuracyTest/BRT_Mapping_040814/Input_BM/"
setwd(wkdir)
outdir <- "E:/Regression_Boosted/BRT_Mapping_060814/Output_BM2"

output <- raster("Output_allIV2.tif")
spplot(output, col="gray")
outputIV <- raster("output_MIV2.tif")
plot(output, outputIV)
#outputFL <- raster("ProbMap4.tif")
#outputFL2 <- raster("ProbMap3.tif")
s <- stack(output, outputIV) 
sp <- as(s, 'SpatialGridDataFrame')
names(sp) <- c('output', 'outputIV')
#par(mfrow=c(2,2)) 
spplot(sp, col="gray")


## S4 method for class 'Raster,Raster':
## S4 method for signature 'Raster,ANY'
#plot(x, y, maxpixels=500000, col, alpha=1,
 #    colNA=NA, add=FALSE, ext=NULL, useRaster=TRUE, interpolate=FALSE, 
  #   addfun=NULL, nc, nr, maxnl=16, main, ...)

plot(output, outputIV, maxpixels=500000,ncol=5388, nrow=3205, addfun=TRUE, xlab='All variables', ylab='Only most Influential Variables', col=c("green", "red")) 

#plot(output, outputIV)
#spplot(output, col='grey')
#p1 <- spplot(output)
#p2 <- spplot(outputIV)

#print(p1, position = c(0, 0, 0.5, 1), col='rgb', more = TRUE)
#print(p2, position = c(0.5, 0, 1, 1))
#e <- extent(output)
#plot(e, add=TRUE, col='gray')

#r1 <- r2 <- raster(ncol=5388, nrow=3205)

#r1[] <- runif(ncell(r1))
#r2[] <- runif(ncell(r2)) / 2
#r3[] <- runif(ncell(r3)) * 1.5
#r3 <- min(r3, 1)
#s <- stack(r1, r2, r3)


#brk <- c(0, 0.25, 0.5, 0.75, 1)
#par(mfrow=c(1,3))
#plot(r1, breaks=brk, col=rainbow(4), legend=F)
#plot(r1, breaks=brk, col=rainbow(4), legend.only=T, box=F)
#plot(r2, breaks=brk, col=rainbow(4), legend=F)
#plot(r1, breaks=brk, col=rainbow(4), legend.only=T, box=F)
#plot(r3, breaks=brk, col=rainbow(4), legend=F)
#plot(r1, breaks=brk, col=rainbow(4), legend.only=T, box=F)

#You can also use the spplot function (sp package)
  
#  s <- stack(r1, r2, r3) 
#sp <- as(s, 'SpatialGridDataFrame')
#spplot(sp)


labelat = c(1, 2, 3, 4, 5)
labeltext = c("one", "two", "three", "four", "five")

## plot
spplot(sp,
       c("random"),
       col.regions = rainbow(100, start = 4/6, end = 1),
       colorkey = list(
         labels=list(
           at = labelat,
           labels = labeltext
         )
       )
)
CLA <- read.csv("CLA_FE_RE_201014.csv")
  
View(CLA)
Field_Estimated_Cropland <- CLA$CLA_FE_ha
RE_Cropland <- CLA$CLA_RE_HA
plot(Field_Estimated_Cropland, RE_Cropland, xlab='Field estimated cropland', ylab='Cropland calculated from RapidEye images', col=c("green", "red")) 
#lm(RE_Cropland ~ Field_Estimated_Cropland)
test <- lm(RE_Cropland ~ Field_Estimated_Cropland)
plot(test)
